# Supplementary material for: Prepared for the expected but unready for the unexpected: Unmet distractor expectations slow braking responsiveness but improve lane-keeping precision in a virtual driving simulation
Source: PLoS One. 2025 Dec 26;20(12):e0338124. doi: 10.1371/journal.pone.0338124 (PMC12742790; doi:10.1371/journal.pone.0338124)
Supplement: S1 File — (CSV) [file pone.0338124.s001.csv]

id	block_type	rt	lane_keeping_variability	road_curvature_variability	condition	accuracy
1	mixed_feature	1.28	0.142741465248455	0.131698379325743	TPDA	1
1	mixed_feature	NA	0.196310973549892	0.20103832936143	TADA	1
1	mixed_feature	1.163	0.196051084494727	0.223101320284283	TPDA	1
1	mixed_feature	NA	0.190903307086816	0.199648611170522	TADA	1
1	mixed_feature	NA	0.154899031397546	0.166209166312113	TADA	1
1	mixed_feature	0.993000000000002	0.501218648561795	0.427365318390816	TPDP	1
1	mixed_feature	NA	0.604459727687467	0.481722589625522	TADP	1
1	mixed_feature	1.163	0.348711253828818	0.29175100499993	TPDA	1
1	mixed_feature	1.145	0.133496560515392	0.129228544211158	TPDP	1
1	mixed_feature	NA	0.130971111538696	0.133199958943963	TADP	1
1	mixed_feature	0.991	0.526149059731192	0.594470923951024	TPDP	1
1	mixed_feature	0.924999999999997	0.191614547400176	0.187759543420071	TPDP	1
1	mixed_feature	0.885000000000005	0.131378912868594	0.135027888904589	TPDP	1
1	mixed_feature	0.97699999999999	0.108880477601185	0.113059899015482	TPDP	1
1	mixed_feature	0.959000000000003	0.0494306351080786	0.0526481640097693	TPDA	1
1	mixed_feature	1.004	0.603909651262934	0.607966560659092	TPDA	1
1	mixed_feature	NA	0.620360581189109	0.531698018225177	TADP	1
1	mixed_feature	1.56300000000002	0.270845668305649	0.306249014169806	TPDP	1
1	mixed_feature	NA	0.508094122998727	0.519137200181525	TADP	1
1	mixed_feature	1.09399999999999	0.298739870557441	0.354128100539609	TPDP	1
1	mixed_feature	NA	0.481196468235903	0.442076674873261	TADP	1
1	mixed_feature	NA	0.102793219248455	0.117231310899138	TADP	1
1	mixed_feature	0.951999999999998	0.346932608166175	0.358189100975562	TPDP	1
1	mixed_feature	0.963999999999999	0.151054883819357	0.160403178586022	TPDP	1
1	mixed_feature	NA	0.0757277796898197	0.0815535068955724	TADP	1
1	mixed_feature	NA	0.66904677930674	0.629934915072061	TADP	1
1	mixed_feature	NA	0.952179027954119	1.19089129268493	TADP	1
1	mixed_feature	NA	0.0848532124613015	0.0978439309862267	TADP	1
1	mixed_feature	0.990999999999985	0.660436156914471	1.06556444412398	TPDP	1
1	mixed_feature	NA	2.84941294398454	4.74997173129925	TADP	1
1	mixed_feature	0.938999999999993	1.13684469046989	1.26131060512297	TPDP	1
1	mixed_feature	NA	1.27515820362007	1.5327562592976	TADA	1
1	mixed_feature	NA	0.57127813661409	0.551357231248816	TADP	1
1	mixed_feature	1.06100000000001	1.16374954993548	1.38271026048415	TPDP	1
1	mixed_feature	NA	1.200128143232	1.23647275621903	TADP	1
1	mixed_feature	NA	1.24887698993759	1.3460433005045	TADA	1
1	mixed_feature	1.02299999999997	2.38504069760435	3.63590885713812	TPDP	1
1	mixed_feature	0.954000000000008	1.31585196267938	1.39686250763081	TPDA	1
1	mixed_feature	NA	0.2277546662968	0.209141258486003	TADP	1
1	mixed_feature	NA	0.219000148154851	0.207161053683026	TADP	1
1	mixed_feature	NA	0.547006263646138	0.652014743069707	TADA	1
1	mixed_feature	0.99799999999999	0.0798424335711153	0.0789168985191397	TPDP	1
1	mixed_feature	1.05000000000001	0.0203264947630201	0.0254753368926651	TPDA	1
1	mixed_feature	NA	0.321141828979933	0.336352929822068	TADA	1
1	mixed_feature	NA	0.078166932451621	0.0941615656396225	TPDP	0
1	mixed_feature	NA	0.28504423570063	0.380511071508787	TADP	1
1	mixed_feature	NA	0.610415356439035	0.629345835177393	TADA	1
1	mixed_feature	1.024	0.320245393464912	0.460971105938605	TPDA	1
1	mixed_feature	1.14800000000002	0.340457985725655	0.301953854650549	TPDP	1
1	mixed_feature	0.902000000000044	0.363293198208651	0.376592103359606	TPDP	1
1	mixed_feature	NA	0.383312372524904	0.413737044090568	TADA	1
1	mixed_feature	NA	0.124643342540673	0.144482974794771	TADP	1
1	mixed_feature	NA	0.144858976691539	0.138443230274629	TADA	1
1	mixed_feature	1.07600000000002	0.305983112283625	0.330629089108346	TPDP	1
1	mixed_feature	NA	0.17258963926875	0.188525801456334	TADP	1
1	mixed_feature	0.896000000000015	0.156079473335452	0.163341947433777	TPDA	1
1	mixed_feature	0.918999999999983	0.170890087700605	0.168078437239557	TPDP	1
1	mixed_feature	NA	0.385284630904051	0.383672185713078	TADP	1
1	mixed_feature	NA	0.309388571877192	0.335323727491099	TADP	1
1	mixed_feature	NA	0.385035901066096	0.468357766248825	TPDA	0
1	mixed_feature	NA	0.194892468609171	0.227405956865624	TPDA	0
1	mixed_feature	NA	0.394391791485761	0.377773498828442	TADA	1
1	mixed_feature	NA	0.427893643385733	0.432199979775596	TPDA	0
1	mixed_feature	NA	0.544898494569731	0.540808946573925	TADA	1
1	mixed_feature	NA	0.423620564533295	0.469027072670004	TADA	1
1	mixed_feature	1.546	0.369798413103529	0.405990574575915	TPDP	1
1	mixed_feature	NA	0.862281340935912	0.812372972449949	TADP	1
1	mixed_feature	NA	0.101226806399728	0.08665858894051	TPDA	0
1	mixed_feature	NA	0.07520817476012	0.0688307061712684	TPDP	0
1	mixed_feature	NA	0.549681887533121	0.456756969303381	TADP	1
1	mixed_feature	NA	0.239506777346482	0.260546476554211	TPDP	0
1	mixed_feature	NA	0.148094736658896	0.128736683451579	TPDP	0
1	mixed_feature	NA	0.0601588210431912	0.0597885625598941	TPDP	0
1	mixed_feature	1.65300000000001	0.17070224114035	0.173623746110758	TPDP	1
1	mixed_feature	1.11399999999999	0.337906235456031	0.319529181684341	TPDA	1
1	mixed_feature	1.21600000000001	1.04220719961138	1.06652979735788	TPDA	1
1	mixed_feature	NA	0.273410521682344	0.334127302616614	TADP	1
1	mixed_feature	1.19199999999998	0.343748907122752	0.351130824331752	TPDP	1
1	mixed_feature	NA	0.0874687742397219	0.0925147287819478	TADP	1
1	mixed_feature	NA	0.298805709305357	0.324414753571716	TPDP	0
1	mixed_feature	NA	0.262244485684198	0.242779512823718	TADP	1
1	mixed_feature	NA	0.373923329953221	0.404022459878807	TADP	1
1	mixed_feature	1.12200000000001	0.404279193957179	0.411270290444801	TPDP	1
1	mixed_feature	0.918000000000006	0.104670557844234	0.0957660187035309	TPDP	1
1	mixed_feature	NA	0.337441198427232	0.284432841005933	TADP	1
1	mixed_feature	NA	0.444586023923128	0.67696238152582	TADP	1
1	mixed_feature	NA	1.20341662898489	1.65719600400009	TADP	1
1	mixed_feature	NA	1.20274397681549	1.31975773903369	TADP	1
1	mixed_feature	0.983000000000004	1.01539105630631	1.58851236528535	TPDP	1
1	mixed_feature	NA	1.56752254391426	1.59402379851002	TADP	1
1	mixed_feature	0.994	1.14078752950115	1.29380480182469	TPDP	1
1	mixed_feature	NA	0.495224105417739	0.445662053704413	TADA	1
1	mixed_feature	NA	0.847829816128165	1.28360745269861	TADP	1
1	mixed_feature	1.91499999999999	1.46848776751799	1.8739999900853	TPDP	1
1	mixed_feature	NA	0.351504712558221	0.332391323112582	TADP	1
1	mixed_feature	NA	2.19538752588158	3.14171552629164	TADA	1
1	mixed_feature	1.15899999999999	0.444546834388126	0.735538813448923	TPDP	1
1	mixed_feature	1.07099999999997	0.741343375979891	0.399533178095805	TPDA	1
1	mixed_feature	NA	0.328200455669241	0.330854163548591	TADP	1
1	mixed_feature	NA	0.0911307563514598	0.0950260261514987	TADP	1
1	mixed_feature	NA	0.190840875078337	0.31238249127333	TADA	1
1	mixed_feature	1.137	0.226889951114643	0.25112493438083	TPDP	1
1	mixed_feature	1.01999999999998	0.295269429591054	0.317259566970273	TPDA	1
1	mixed_feature	NA	0.10937534787204	0.12074332314126	TADA	1
1	mixed_feature	NA	0.200010082940511	0.210530800525837	TPDP	0
1	mixed_feature	NA	0.203342758207872	0.236088259157535	TADP	1
1	mixed_feature	NA	0.344891326618875	0.363276493694226	TADA	1
1	mixed_feature	NA	0.383556154102593	0.416540674683892	TPDA	0
1	mixed_feature	NA	0.394152974602104	0.359733811121662	TPDP	0
1	mixed_feature	NA	0.39263492969929	0.412145320719543	TPDP	0
1	mixed_feature	NA	0.246820300373875	0.286346555719234	TADA	1
1	mixed_feature	NA	0.344998725149766	0.346909600126619	TADP	1
1	mixed_feature	NA	0.0959419512748224	0.105766879665448	TADA	1
1	mixed_feature	1.58700000000005	0.113867831158862	0.130517110099944	TPDP	1
1	mixed_feature	NA	0.162382464853342	0.182820124721891	TADP	1
1	mixed_feature	1.29400000000004	0.522268292319673	0.482872249135343	TPDA	1
1	mixed_feature	1.19900000000001	0.174784418357933	0.199919533174899	TPDP	1
1	mixed_feature	NA	0.420050061723427	0.388328826988438	TADP	1
1	mixed_feature	NA	0.34677886506168	0.359069848151246	TADP	1
1	mixed_feature	1.08500000000004	0.232830643564876	0.277655634729436	TPDA	1
1	mixed_feature	NA	0.276091759124501	0.325033239479442	TADA	1
1	mixed_feature	NA	0.1280102472673	0.126204965389492	TADP	1
1	mixed_feature	NA	0.343474135008527	0.373922059525927	TADP	1
1	mixed_feature	NA	0.160386151810979	0.154940476646302	TADP	1
1	mixed_feature	NA	0.0512620425362829	0.0586037579315946	TADP	1
1	mixed_feature	1.912	0.0594160714853208	0.0594160714853208	TPDP	1
1	mixed_feature	1.022	0.08784457547181	0.109003180178208	TPDP	1
1	mixed_feature	NA	0.0554795660743895	0.0553547225931682	TADP	1
1	mixed_feature	1.11799999999999	0.354839390132768	0.570715514558663	TPDA	1
1	mixed_feature	NA	0.479761729084759	0.5285442391669	TADP	1
1	mixed_feature	NA	0.175772054968417	0.28286786796412	TADP	1
1	mixed_feature	1.081	0.232127215919404	0.301578539754736	TPDA	1
1	mixed_feature	NA	0.572199651770614	0.575097845011317	TADA	1
1	mixed_feature	1.01300000000001	0.482732818945394	0.498372680171829	TPDP	1
1	mixed_feature	NA	0.242814468954978	0.239769551035976	TADA	1
1	mixed_feature	1.11099999999999	0.00854705419018773	0.00854705419018773	TPDP	1
1	mixed_feature	NA	0.0638382201999064	0.0672114155187936	TADP	1
1	mixed_feature	1.03700000000001	0.167184545377192	0.174274507583136	TPDA	1
1	mixed_feature	1.22200000000001	0.351392509179532	0.495809378793739	TPDP	1
1	mixed_feature	NA	0.583600021440163	0.383975344119706	TADP	1
1	mixed_feature	NA	0.234139497933417	0.253819715825989	TADP	1
1	mixed_feature	1.22200000000001	0.09706243023582	0.0989950165975444	TPDA	1
1	mixed_feature	1.11599999999999	0.383440464183078	0.457339629687799	TPDP	1
1	mixed_feature	NA	0.340646703972522	0.360175695864244	TADP	1
1	mixed_feature	1.13399999999999	0.0250170768076972	0.0274442206449895	TPDP	1
1	mixed_feature	0.913999999999987	0.0413209775245325	0.0511956325265621	TPDA	1
1	mixed_feature	0.961999999999989	0.253995413333496	0.261394380554072	TPDP	1
1	mixed_feature	1	0.0635906469749719	0.0647300936578837	TPDP	1
1	mixed_feature	1.26700000000002	0.474184479009079	0.34948955171136	TPDP	1
1	mixed_feature	1.12100000000001	1.10423878308639	1.10558734512648	TPDP	1
1	mixed_feature	NA	0.584428407036001	0.60241486534983	TADA	1
1	mixed_feature	NA	1.42363848317683	2.17291045636005	TADP	1
1	mixed_feature	0.99199999999999	2.56309369633126	3.44223364785302	TPDP	1
1	mixed_feature	0.966999999999985	1.91330157628038	2.17578338879677	TPDA	1
1	mixed_feature	NA	0.849978496025009	0.88904356648987	TADA	1
1	mixed_feature	0.942000000000007	1.54630253085101	2.42588683545543	TPDA	1
1	mixed_feature	1.48200000000003	0.418253779505927	0.419240918643052	TPDA	1
1	mixed_feature	NA	1.90178328476975	2.31118422776386	TADP	1
1	mixed_feature	NA	0.25835082258799	0.325216166857986	TADP	1
1	mixed_feature	NA	2.19853134195628	3.16007812401234	TADA	1
1	mixed_feature	NA	0.967198388483157	1.1168030927995	TPDP	0
1	mixed_feature	1.07999999999998	1.00311062899308	0.872660186376926	TPDP	1
1	mixed_feature	NA	0.39944591407292	0.443145964767649	TADP	1
1	mixed_feature	1.26099999999997	0.32665741636308	0.343881741658752	TPDA	1
1	mixed_feature	1.12799999999999	0.541115610305255	0.587453835053843	TPDP	1
1	mixed_feature	NA	0.442717070289957	0.477241573141711	TADA	1
1	mixed_feature	1.09999999999997	0.265137084019269	0.276340442088096	TPDA	1
1	mixed_feature	NA	0.0978338348150014	0.106775330293	TADA	1
1	mixed_feature	NA	0.416734521818131	0.432004572473285	TADA	1
1	mixed_feature	NA	0.24295869244391	0.152045394526346	TADA	1
1	mixed_feature	NA	0.439313124810329	0.415283520817079	TPDP	0
1	mixed_feature	NA	0.750898914435558	0.673343296302518	TADP	1
1	mixed_feature	NA	0.270181695607148	0.252383218465174	TADP	1
1	mixed_feature	NA	0.12545032360996	0.135910118009963	TADP	1
1	mixed_feature	NA	0.414028622801816	0.437441041110847	TPDP	0
1	mixed_feature	NA	0.147381927699134	0.161342544073189	TPDP	0
1	mixed_feature	NA	0.26109085232337	0.290534763318638	TPDP	0
1	mixed_feature	NA	0.187111785570821	0.214375091784971	TADP	1
1	mixed_feature	1.03499999999997	0.302352960646956	0.338985495839204	TPDP	1
1	mixed_feature	NA	0.183430027122877	0.135240210628564	TADP	1
1	mixed_conjunction	NA	0.113015670925113	0.120009971391963	TADA	1
1	mixed_conjunction	NA	0.110089712823959	0.108963360198643	TPDA	0
1	mixed_conjunction	NA	0.0956608505926354	0.119165714675306	TADP	1
1	mixed_conjunction	NA	0.144330485216533	0.135232139517622	TADP	1
1	mixed_conjunction	1.334	0.191215761782539	0.223020417202517	TPDA	1
1	mixed_conjunction	NA	0.440252437291743	0.459716579957656	TPDP	0
1	mixed_conjunction	NA	0.275742734198232	0.206417558704002	TADP	1
1	mixed_conjunction	1.871	0.1655148206396	0.205434879558763	TPDA	1
1	mixed_conjunction	NA	0.220609891773484	0.215373950225973	TPDA	0
1	mixed_conjunction	NA	0.302475446948435	0.206500282351389	TADP	1
1	mixed_conjunction	1.17100000000001	0.229363226650052	0.268257607914676	TPDA	1
1	mixed_conjunction	NA	0.17003954060403	0.170872312558567	TADP	1
1	mixed_conjunction	NA	0.0854162007075748	0.088600382231447	TADP	1
1	mixed_conjunction	NA	0.0787104221826912	0.0879420314037029	TADA	1
1	mixed_conjunction	1.396	0.177187508589691	0.160828591454298	TPDP	1
1	mixed_conjunction	NA	1.08134675279401	1.12038014431528	TADP	1
1	mixed_conjunction	1.605	0.106219647062464	0.10901509866067	TPDP	1
1	mixed_conjunction	NA	0.313776629397174	0.334997757461389	TADP	1
1	mixed_conjunction	NA	0.352124661218537	0.354335991691953	TPDA	0
1	mixed_conjunction	1.499	0.444406991442823	0.364464200756171	TPDP	1
1	mixed_conjunction	NA	0.194081499368476	0.177901586521779	TADP	1
1	mixed_conjunction	NA	0.176135422865533	0.178217884992884	TADP	1
1	mixed_conjunction	NA	0.237528579008532	0.23483478810395	TPDP	0
1	mixed_conjunction	NA	0.15471151655749	0.163755462073319	TADP	1
1	mixed_conjunction	1.018	0.418076577863915	0.482594619564968	TPDP	1
1	mixed_conjunction	1.78	0.407502418763174	0.341056217238001	TPDP	1
1	mixed_conjunction	1.66300000000001	0.213261906113121	0.237197813125044	TPDP	1
1	mixed_conjunction	1.381	1.06126358773974	1.23232401528441	TPDP	1
1	mixed_conjunction	NA	1.60967118123632	3.36581452209059	TADA	1
1	mixed_conjunction	1.48400000000001	0.761514428376524	0.870034999710368	TPDP	1
1	mixed_conjunction	NA	0.647210281196554	0.625338885828943	TADP	1
1	mixed_conjunction	NA	0.962050437539786	1.68780575028446	TADA	1
1	mixed_conjunction	NA	0.341894980194174	0.440096432860238	TADP	1
1	mixed_conjunction	1.68299999999999	1.01411436571789	1.21791081336308	TPDP	1
1	mixed_conjunction	1.50999999999999	1.01194763148796	1.20315210547436	TPDP	1
1	mixed_conjunction	NA	1.9799291801763	3.73547044372461	TADP	1
1	mixed_conjunction	NA	0.596475996609534	1.43032781402518	TADA	1
1	mixed_conjunction	1.13599999999997	0.387153164695833	0.47299025515894	TPDP	1
1	mixed_conjunction	1.33999999999997	0.268041615836607	0.281576354623544	TPDP	1
1	mixed_conjunction	NA	0.313545706635811	0.345581268589925	TADP	1
1	mixed_conjunction	1.15500000000003	0.169444340004029	0.198664308539609	TPDP	1
1	mixed_conjunction	NA	0.139044435213887	0.170923617364082	TPDP	0
1	mixed_conjunction	NA	0.330031538518795	0.341177650395258	TADA	1
1	mixed_conjunction	NA	0.212336412515298	0.21142990063868	TPDP	0
1	mixed_conjunction	NA	0.118756316351267	0.104634405653051	TADP	1
1	mixed_conjunction	2.22299999999996	0.398897366828036	0.408352345194497	TPDA	1
1	mixed_conjunction	1.69499999999999	0.801732732508808	0.82504703776896	TPDA	1
1	mixed_conjunction	NA	0.307463610660188	0.260853715941243	TADP	1
1	mixed_conjunction	NA	0.116647655530514	0.118934950550973	TADA	1
1	mixed_conjunction	NA	0.485431775144013	0.611215903097806	TADA	1
1	mixed_conjunction	NA	0.092501035055893	0.0774263323323269	TADP	1
1	mixed_conjunction	NA	0.184479565068595	0.169712336957527	TPDP	0
1	mixed_conjunction	NA	0.252714409826584	0.256025651489735	TADA	1
1	mixed_conjunction	NA	0.0706868097266307	0.0782245619061762	TADP	1
1	mixed_conjunction	NA	0.190415248134517	0.190911618966053	TPDP	0
1	mixed_conjunction	NA	0.174119469252964	0.171324470874936	TPDP	0
1	mixed_conjunction	1.41099999999994	0.263607093881286	0.313680146979347	TPDA	1
1	mixed_conjunction	NA	0.248006305494778	0.232542779299002	TADA	1
1	mixed_conjunction	NA	0.265691445067868	0.258855787868309	TADP	1
1	mixed_conjunction	NA	0.282561522454944	0.274734399047444	TPDA	0
1	mixed_conjunction	1.574	0.24082076677119	0.262354944735518	TPDP	1
1	mixed_conjunction	NA	0.103000131926747	0.093550701638407	TADA	1
1	mixed_conjunction	1.41	0.0218658872945263	0.023406627614976	TPDP	1
1	mixed_conjunction	1.503	0.164815534123481	0.178476732327359	TPDP	1
1	mixed_conjunction	1.215	0.158001839398997	0.163099704440148	TPDA	1
1	mixed_conjunction	NA	0.733448440267847	0.723136236568833	TADP	1
1	mixed_conjunction	1.26300000000001	0.479587339948559	0.571084943556137	TPDA	1
1	mixed_conjunction	1.342	0.511749294077586	0.449993462083522	TPDP	1
1	mixed_conjunction	1.47200000000001	0.196261016449843	0.192734797488833	TPDP	1
1	mixed_conjunction	1.422	0.136893264792853	0.0927949151838136	TPDP	1
1	mixed_conjunction	NA	0.34458461171557	0.367673324946034	TADA	1
1	mixed_conjunction	1.258	0.139015010142521	0.141512190091656	TPDA	1
1	mixed_conjunction	NA	0.146876574819563	0.14091376388385	TADP	1
1	mixed_conjunction	NA	0.165809409863658	0.167303119779532	TADA	1
1	mixed_conjunction	1.476	0.263281726164624	0.27237214151229	TPDA	1
1	mixed_conjunction	NA	0.752116823391713	0.806720545337449	TPDA	0
1	mixed_conjunction	NA	0.47787140921937	0.458072184160178	TADP	1
1	mixed_conjunction	NA	0.218219259086019	0.241454381870947	TADA	1
1	mixed_conjunction	NA	0.152879078871234	0.156948914397167	TADP	1
1	mixed_conjunction	NA	0.355651253615895	0.346325349808721	TADP	1
1	mixed_conjunction	1.48700000000002	0.0975843250689785	0.10949307385587	TPDP	1
1	mixed_conjunction	1.124	0.124100555456734	0.126022876459058	TPDA	1
1	mixed_conjunction	1.15499999999997	0.310635481975626	0.32473858422818	TPDP	1
1	mixed_conjunction	1.64700000000002	0.520926755326374	0.51209900075857	TPDA	1
1	mixed_conjunction	NA	0.378469273687972	0.467474415231769	TADP	1
1	mixed_conjunction	NA	0.732108195847489	0.830597097603204	TADP	1
1	mixed_conjunction	NA	0.323184213802324	0.350888502215794	TADP	1
1	mixed_conjunction	1.59399999999999	1.43478761465523	1.67812655492119	TPDP	1
1	mixed_conjunction	1.29500000000002	2.76799157832964	4.24569340642805	TPDP	1
1	mixed_conjunction	NA	1.19209444385148	1.2831519882533	TADP	1
1	mixed_conjunction	1.136	0.512362632321528	0.712482519076017	TPDA	1
1	mixed_conjunction	NA	0.990718127246044	0.752905693537421	TADP	1
1	mixed_conjunction	NA	0.58550943445596	0.722013993930905	TADP	1
1	mixed_conjunction	NA	1.2393165286259	1.37483435214584	TADP	1
1	mixed_conjunction	NA	0.503722256839517	0.567409773760416	TADA	1
1	mixed_conjunction	NA	1.94558944740069	3.49766646200337	TADP	1
1	mixed_conjunction	1.22399999999999	1.08784668822525	1.61517860780415	TPDA	1
1	mixed_conjunction	NA	0.385454181757124	0.469553390550985	TADP	1
1	mixed_conjunction	1.21199999999999	0.369442059578317	0.436368703089544	TPDP	1
1	mixed_conjunction	1.548	0.163241140630828	0.179487552424448	TPDP	1
1	mixed_conjunction	NA	0.264938261312453	0.283800487285473	TADA	1
1	mixed_conjunction	NA	0.160933559734812	0.169931355427432	TADP	1
1	mixed_conjunction	1.52800000000002	0.0944343818114393	0.111176382473827	TPDP	1
1	mixed_conjunction	NA	0.274634097318364	0.288395239555992	TADA	1
1	mixed_conjunction	NA	0.197042504937589	0.19821626648003	TPDP	0
1	mixed_conjunction	NA	0.0821331251663057	0.0962843674912163	TADP	1
1	mixed_conjunction	NA	0.178703430998661	0.167456445442852	TADA	1
1	mixed_conjunction	NA	0.464226277972595	0.531744438698255	TADP	1
1	mixed_conjunction	NA	0.105025327743141	0.0960580136458151	TADP	1
1	mixed_conjunction	NA	0.134106126383794	0.150609926539616	TADP	1
1	mixed_conjunction	1.30200000000002	0.210750685310502	0.205301603007499	TPDP	1
1	mixed_conjunction	NA	0.146344412903329	0.147674543971961	TADA	1
1	mixed_conjunction	NA	0.146863427489242	0.161390816228652	TADA	1
1	mixed_conjunction	NA	0.220126680363044	0.235728776388773	TADP	1
1	mixed_conjunction	NA	0.159287489024511	0.162110416141686	TPDP	0
1	mixed_conjunction	NA	0.27886548144001	0.295808856603442	TPDP	0
1	mixed_conjunction	NA	0.167428467519701	0.174396410952399	TPDP	0
1	mixed_conjunction	NA	0.368256761929228	0.33561646328371	TPDP	0
1	mixed_conjunction	NA	0.251796794308347	0.27134419100923	TPDA	0
1	mixed_conjunction	NA	0.167964277163907	0.198315215127075	TPDP	0
1	mixed_conjunction	NA	0.0725865979266005	0.0661546323810257	TADA	1
1	mixed_conjunction	NA	0.176611907711927	0.199903143491024	TADA	1
1	mixed_conjunction	1.32	0.0980071646672993	0.112408417150391	TPDP	1
1	mixed_conjunction	NA	0.205358854235108	0.2387444917375	TADP	1
1	mixed_conjunction	NA	0.546200822340111	0.618332041534695	TADP	1
1	mixed_conjunction	NA	0.375368219293354	0.370470386489485	TADP	1
1	mixed_conjunction	NA	0.08904776336177	0.0578179338746849	TADA	1
1	mixed_conjunction	1.57	0.403729216293224	0.417029247455739	TPDP	1
1	mixed_conjunction	NA	0.456028369839777	0.426626620633508	TADP	1
1	mixed_conjunction	1.526	0.170875944660656	0.211295524488535	TPDA	1
1	mixed_conjunction	NA	0.03068423801502	0.0343197664206188	TADA	1
1	mixed_conjunction	1.46600000000001	0.0375201332531541	0.0375201332531541	TPDP	1
1	mixed_conjunction	NA	0.0609193159971782	0.0684626200077459	TADA	1
1	mixed_conjunction	1.895	0.100065062029337	0.0982923018072352	TPDA	1
1	mixed_conjunction	1.685	0.569964083094495	0.535542045321621	TPDP	1
1	mixed_conjunction	1.559	0.220963083828191	0.182879854119328	TPDP	1
1	mixed_conjunction	1.508	0.199708393903896	0.315148511065215	TPDA	1
1	mixed_conjunction	NA	0.310548649444267	0.339902692349182	TADA	1
1	mixed_conjunction	NA	0.91697525083773	1.01401315134653	TADP	1
1	mixed_conjunction	NA	0.269568409805691	0.298989394113851	TADP	1
1	mixed_conjunction	NA	0.28502293648157	0.327012571398208	TADP	1
1	mixed_conjunction	1.607	0.474942468419465	0.479695998204372	TPDP	1
1	mixed_conjunction	1.46199999999999	0.406267284542067	0.414358362372607	TPDP	1
1	mixed_conjunction	NA	0.177901120435612	0.218506704017289	TPDP	0
1	mixed_conjunction	NA	1.16874662091212	1.21728471397418	TADP	1
1	mixed_conjunction	NA	0.231997596187367	0.2284739105172	TADP	1
1	mixed_conjunction	NA	0.807193609032283	1.41531763141052	TADA	1
1	mixed_conjunction	1.119	1.83938559592425	3.47939097977327	TPDA	1
1	mixed_conjunction	NA	1.05273881612442	1.14865464192312	TADP	1
1	mixed_conjunction	NA	0.702539431097114	0.700286338314198	TPDP	0
1	mixed_conjunction	1.36499999999998	1.15951472388124	0.833118713904975	TPDP	1
1	mixed_conjunction	1.29900000000001	0.886237620706187	1.04653628604236	TPDP	1
1	mixed_conjunction	NA	0.421542694733385	0.400678422875451	TADP	1
1	mixed_conjunction	1.22999999999999	0.475006437764705	0.583509179739027	TPDP	1
1	mixed_conjunction	1.25899999999999	1.93693485694392	3.39542661877133	TPDA	1
1	mixed_conjunction	NA	0.984813132663924	1.02818877954846	TADP	1
1	mixed_conjunction	NA	0.745782711296065	0.858945175961668	TADP	1
1	mixed_conjunction	NA	0.157882167144244	0.173294359712465	TPDP	0
1	mixed_conjunction	NA	0.263800543151133	0.386752342431226	TADP	1
1	mixed_conjunction	1.34899999999999	0.343811877000345	0.366079738486947	TPDA	1
1	mixed_conjunction	1.02299999999997	0.108805259896999	0.107629551494764	TPDP	1
1	mixed_conjunction	1.31999999999999	0.296528693759916	0.346742108562328	TPDP	1
1	mixed_conjunction	1.98099999999999	0.149163671473351	0.160045494086781	TPDA	1
1	mixed_conjunction	1.42699999999996	0.132501760680649	0.129275632387659	TPDP	1
1	mixed_conjunction	NA	0.182416114790081	0.160383954174091	TADP	1
1	mixed_conjunction	1.23000000000002	0.237954119656635	0.252974145851346	TPDA	1
1	mixed_conjunction	NA	0.396224580149423	0.424957473321746	TADA	1
1	mixed_conjunction	NA	0.0707139763046471	0.0709135498936106	TADP	1
1	mixed_conjunction	NA	0.398809025643989	0.519147880043153	TADP	1
1	mixed_conjunction	NA	0.360112106627907	0.371931665996358	TADA	1
1	mixed_conjunction	NA	0.125708020341816	0.136442081068897	TADA	1
1	mixed_conjunction	1.25	0.195798348676453	0.207717054982664	TPDP	1
1	mixed_conjunction	NA	0.141183202317945	0.150704354785465	TPDA	0
1	mixed_conjunction	1.43400000000003	0.63562096626568	0.5430729091864	TPDP	1
1	mixed_conjunction	NA	1.39597731655302	1.36737822053861	TADP	1
1	mixed_conjunction	1.43599999999998	0.42868235799937	0.583959051303733	TPDA	1
1	mixed_conjunction	NA	0.226944587537431	0.229907060003821	TADP	1
1	mixed_conjunction	NA	0.241577458241782	0.259207972786046	TADP	1
1	mixed_conjunction	1.233	0.197816463672909	0.295845815474134	TPDP	1
1	mixed_conjunction	1.32900000000001	0.102575578484341	0.111614212961119	TPDP	1
1	pure	1.02	0.104536427478628	0.124805359275261	TPDA	1
1	pure	0.863	0.717502653431778	0.801561656923689	TPDA	1
1	pure	NA	0.434030530477498	0.466239167949722	TADA	1
1	pure	NA	0.173040744563179	0.162534059743847	TADA	1
1	pure	NA	0.153586621323552	0.182317660526864	TADA	1
1	pure	NA	0.219459532514622	0.255344629168181	TADA	1
1	pure	0.902000000000001	0.55746659341449	0.586628109709633	TPDA	1
1	pure	NA	0.496618273297778	0.386334857010783	TADA	1
1	pure	NA	0.170676106509767	0.153290074439923	TADA	1
1	pure	NA	0.101148531937116	0.107348187636292	TADA	1
1	pure	NA	0.18488998542657	0.243235425033291	TADA	1
1	pure	1.295	0.212140443909968	0.225237209032563	TPDA	1
1	pure	0.799999999999997	0.476495966394278	0.497231787359286	TPDA	1
1	pure	0.899000000000001	0.168303698044263	0.18151923268852	TPDA	1
1	pure	NA	0.121047434586016	0.131208297391943	TADA	1
1	pure	1.095	0.487912809987348	0.560024732042405	TPDA	1
1	pure	NA	1.07734886649785	1.20989470625417	TADA	1
1	pure	0.941999999999979	0.230575127948348	0.240526676452765	TPDA	1
1	pure	1.48400000000001	0.147190801350555	0.155179703674844	TPDA	1
1	pure	NA	0.135184691148889	0.13862610666356	TADA	1
1	pure	NA	0.346927315724788	0.342143823569352	TADA	1
1	pure	NA	0.276376082121299	0.284484890285736	TADA	1
1	pure	0.954999999999984	0.190610050489878	0.193255551702932	TPDA	1
1	pure	NA	0.107784253807454	0.104572083161886	TADA	1
1	pure	0.923000000000002	0.0514986228270058	0.0564709909871667	TPDA	1
1	pure	NA	0.50487275377481	0.547937090789734	TADA	1
1	pure	0.902000000000015	1.1496126823707	1.30851808043796	TPDA	1
1	pure	1.06700000000001	0.0490880958444391	0.0541023761989398	TPDA	1
1	pure	0.842000000000013	1.49549753693305	1.60882973042442	TPDA	1
1	pure	1.09800000000001	3.49128900100223	4.80811472670737	TPDA	1
1	pure	0.933999999999997	1.02306381664782	1.02090119916578	TPDA	1
1	pure	NA	1.01506733600129	1.12115622564711	TADA	1
1	pure	0.850999999999999	0.288019571267591	0.399569262674041	TPDA	1
1	pure	0.853999999999985	0.824810711238201	1.14657671074937	TPDA	1
1	pure	0.877999999999986	1.1635494503243	1.33959631567231	TPDA	1
1	pure	NA	0.889205497667801	0.832698714206497	TADA	1
1	pure	NA	1.93639571640035	3.67931265954661	TADA	1
1	pure	0.884999999999991	0.98505183919491	1.39594589261481	TPDA	1
1	pure	NA	0.357297331714272	0.410393295124696	TADA	1
1	pure	0.861999999999966	0.349790330986566	0.371467595025713	TPDA	1
1	pure	NA	0.320563334395633	0.323275628531163	TPDA	0
1	pure	NA	0.246696946171084	0.296125916653015	TADA	1
1	pure	NA	0.254722269993885	0.271440614518545	TADA	1
1	pure	NA	0.099909834558953	0.111830692191495	TADA	1
1	pure	NA	0.055971344978301	0.0667168252794928	TADA	1
1	pure	NA	0.178286406398806	0.194631822453839	TADA	1
1	pure	1.12600000000003	0.223026554806017	0.19792609841204	TPDA	1
1	pure	NA	0.233104165252392	0.257732408621206	TADA	1
1	pure	NA	0.277950255308314	0.379654883858345	TADA	1
1	pure	NA	0.258743927186313	0.260177700697235	TADA	1
1	pure	1.00599999999997	0.165085513731971	0.210114056658103	TPDA	1
1	pure	1.03300000000002	0.319843303460802	0.307024794805931	TPDA	1
1	pure	NA	0.199478041860983	0.221485520585824	TADA	1
1	pure	NA	0.184762477372775	0.201672101978889	TADA	1
1	pure	1.084	0.11664304332576	0.117602961108354	TPDA	1
1	pure	NA	0.174463909087362	0.196787164266287	TPDA	0
1	pure	NA	0.406071829994163	0.298793224513166	TADA	1
1	pure	1.10899999999998	0.56867468844292	0.55258412599907	TPDA	1
1	pure	NA	0.255527667379582	0.229937471304544	TPDA	0
1	pure	NA	0.241017127790171	0.217724899211199	TPDA	0
2	mixed_feature	0.92	0.302819880786693	0.325660133363853	TPDA	1
2	mixed_feature	NA	0.171462530409541	0.233995965853039	TADA	1
2	mixed_feature	0.905999999999999	0.204861430650487	0.222613506229634	TPDA	1
2	mixed_feature	NA	0.297634033249219	0.325841610921095	TADA	1
2	mixed_feature	NA	0.188545002506165	0.207590098315091	TADA	1
2	mixed_feature	1.166	0.456496960908737	0.366398689197121	TPDP	1
2	mixed_feature	NA	0.548054693215383	0.843761675706484	TADP	1
2	mixed_feature	0.988999999999997	0.460336818138872	0.512281954481523	TPDA	1
2	mixed_feature	1.053	0.435758146805006	0.464411068557804	TPDP	1
2	mixed_feature	NA	0.406451558813194	0.501620493800176	TADP	1
2	mixed_feature	0.980999999999995	0.201211433677877	0.225023009854434	TPDP	1
2	mixed_feature	0.983999999999995	0.170465834305756	0.179127555353935	TPDP	1
2	mixed_feature	1.02200000000001	0.0586629353928643	0.0756364124514056	TPDP	1
2	mixed_feature	1.69500000000001	0.140340480120706	0.154027772272309	TPDP	1
2	mixed_feature	1.008	0.429431666618874	0.461469826747466	TPDA	1
2	mixed_feature	1.018	0.404960802797692	0.443581400286326	TPDA	1
2	mixed_feature	NA	0.432104442911695	0.411155530445969	TADP	1
2	mixed_feature	0.997000000000014	0.274767502181627	0.304866745755873	TPDP	1
2	mixed_feature	NA	0.43646171622289	0.473460241905862	TADP	1
2	mixed_feature	0.976999999999975	0.18755171740068	0.267079437540105	TPDP	1
2	mixed_feature	NA	0.159983698212798	0.194373921341925	TADP	1
2	mixed_feature	NA	0.203561086452973	0.204203277077975	TADP	1
2	mixed_feature	1.00700000000001	0.22675912317818	0.244384887785034	TPDP	1
2	mixed_feature	0.951999999999998	0.0986569994964345	0.120381105863497	TPDP	1
2	mixed_feature	NA	0.480775455144656	0.560133156560298	TADP	1
2	mixed_feature	NA	0.317677178586669	0.371564847557058	TADP	1
2	mixed_feature	NA	0.516785410289811	0.569328291785113	TADP	1
2	mixed_feature	NA	1.10465412379731	1.71641430504285	TADP	1
2	mixed_feature	0.978000000000009	1.66046858450653	2.570483674227	TPDP	1
2	mixed_feature	NA	0.860337993855705	0.999224663375534	TADP	1
2	mixed_feature	0.835000000000008	0.706872567299399	0.896660781680746	TPDP	1
2	mixed_feature	NA	1.50494762716523	2.29011225253896	TADA	1
2	mixed_feature	NA	0.286226888930365	0.369693055215912	TADP	1
2	mixed_feature	0.942000000000007	1.3683854956371	1.61328094848558	TPDP	1
2	mixed_feature	NA	0.853708851161392	1.0079003444144	TADP	1
2	mixed_feature	NA	1.27924825553095	2.57399895591846	TADA	1
2	mixed_feature	0.894999999999982	0.911871404379668	1.05859877351309	TPDP	1
2	mixed_feature	1.02100000000002	0.416364372427245	0.31817457718061	TPDA	1
2	mixed_feature	NA	0.437688880074	0.459064458357803	TADP	1
2	mixed_feature	NA	0.0609072560832781	0.0617498397293476	TADP	1
2	mixed_feature	NA	0.287011325267744	0.320523855390911	TADA	1
2	mixed_feature	1.20599999999996	0.277127482773297	0.303509361198295	TPDP	1
2	mixed_feature	1.38799999999998	0.203901217750436	0.231402371815074	TPDA	1
2	mixed_feature	NA	0.221771674342702	0.246713578006834	TADA	1
2	mixed_feature	1.13999999999999	0.442541170048641	0.456491872576315	TPDP	1
2	mixed_feature	NA	0.190974353120097	0.220257044915072	TADP	1
2	mixed_feature	NA	0.127033642440508	0.158193076214397	TADA	1
2	mixed_feature	1.14500000000004	0.377358100329961	0.379785007197	TPDA	1
2	mixed_feature	1.18000000000001	0.304514372030543	0.268852428661368	TPDP	1
2	mixed_feature	1.06700000000001	0.314576759214033	0.284826734070884	TPDP	1
2	mixed_feature	NA	0.255914957232968	0.273099646800651	TADA	1
2	mixed_feature	NA	0.212849352645943	0.228143865588	TADP	1
2	mixed_feature	NA	0.257103148251477	0.249131466340161	TADA	1
2	mixed_feature	1.10700000000003	0.18323230665741	0.210903460262625	TPDP	1
2	mixed_feature	NA	0.468719491519661	0.454173746503814	TADP	1
2	mixed_feature	1.06700000000001	0.4100841485282	0.497543893218903	TPDA	1
2	mixed_feature	0.933999999999969	0.373094384647901	0.376787796061963	TPDP	1
2	mixed_feature	NA	0.360393349843201	0.409699307373789	TADP	1
2	mixed_feature	NA	0.630689452303438	0.622164417940016	TADP	1
2	mixed_feature	0.90300000000002	0.324747452313996	0.480903309215451	TPDA	1
2	mixed_feature	0.923999999999999	0.218287809880255	0.22938722538113	TPDA	1
2	mixed_feature	NA	0.189580403364876	0.194258144859228	TADA	1
2	mixed_feature	1.132	0.26133164573521	0.286600721174431	TPDA	1
2	mixed_feature	NA	0.194610561532541	0.185559509779046	TADA	1
2	mixed_feature	NA	0.429509376489632	0.525410712759685	TADA	1
2	mixed_feature	0.873999999999995	0.378318077736603	0.456378469935096	TPDP	1
2	mixed_feature	NA	0.463442051031678	0.444888978279984	TADP	1
2	mixed_feature	1.04199999999999	0.240458004930861	0.220803970148862	TPDA	1
2	mixed_feature	0.888000000000005	0.29779149275265	0.303579068272648	TPDP	1
2	mixed_feature	NA	0.141128433028164	0.232234537051807	TADP	1
2	mixed_feature	0.960999999999999	0.197698337965106	0.200259367317881	TPDP	1
2	mixed_feature	1.051	0.227585633868234	0.26820639646309	TPDP	1
2	mixed_feature	0.972000000000008	0.126359627285197	0.146259274490119	TPDP	1
2	mixed_feature	0.890999999999991	0.291373882363107	0.314556142577213	TPDP	1
2	mixed_feature	0.90100000000001	0.365137303891685	0.413415388461204	TPDA	1
2	mixed_feature	0.749000000000009	0.760424364110593	0.852545335826482	TPDA	1
2	mixed_feature	NA	0.338023125523678	0.407107780409146	TADP	1
2	mixed_feature	0.875	0.553987524662762	0.552318828885081	TPDP	1
2	mixed_feature	NA	0.581180499634883	0.640883443742832	TADP	1
2	mixed_feature	0.917000000000002	0.243800295378456	0.340071707064328	TPDP	1
2	mixed_feature	NA	0.273813383016247	0.289713722565409	TADP	1
2	mixed_feature	NA	0.136226732635026	0.136852716860264	TADP	1
2	mixed_feature	0.952000000000027	0.249935919685374	0.26440725680037	TPDP	1
2	mixed_feature	1.01300000000001	0.189468088093985	0.210492912524298	TPDP	1
2	mixed_feature	NA	0.472800847829468	0.536804935285497	TADP	1
2	mixed_feature	NA	0.493171304019357	0.548833916386304	TADP	1
2	mixed_feature	NA	0.15659931170333	0.178153664657022	TADP	1
2	mixed_feature	NA	0.88897477671351	1.16034487409742	TADP	1
2	mixed_feature	1.01300000000001	2.23822588568788	3.72770184369625	TPDP	1
2	mixed_feature	NA	1.14789860237354	1.28363351273185	TADP	1
2	mixed_feature	0.829999999999984	0.784813460672818	0.795755963896306	TPDP	1
2	mixed_feature	NA	0.819036626170234	0.744794235432623	TADA	1
2	mixed_feature	NA	1.09829939257947	1.55336844013753	TADP	1
2	mixed_feature	0.978000000000009	0.715448790032647	0.812586029917908	TPDP	1
2	mixed_feature	NA	1.12978523278231	1.27276127533974	TADP	1
2	mixed_feature	NA	2.28131570516763	4.02689871160173	TADA	1
2	mixed_feature	0.958000000000027	0.963869575180666	1.37261339592197	TPDP	1
2	mixed_feature	0.942000000000007	0.295745848265872	0.367818391851685	TPDA	1
2	mixed_feature	NA	0.360954152443754	0.356993364560945	TADP	1
2	mixed_feature	NA	0.147638418464729	0.163198306327057	TADP	1
2	mixed_feature	NA	0.2090999065933	0.234651123479978	TADA	1
2	mixed_feature	0.913000000000011	0.322649313635676	0.357453995426499	TPDP	1
2	mixed_feature	1.10700000000003	0.117082869050858	0.126695758839119	TPDA	1
2	mixed_feature	NA	0.013795933713295	0.013795933713295	TADA	1
2	mixed_feature	1.02000000000004	0.0317864389925477	0.0317864389925477	TPDP	1
2	mixed_feature	NA	0.29205516349601	0.33093658332866	TADP	1
2	mixed_feature	NA	0.628557349533677	0.635371052953053	TADA	1
2	mixed_feature	0.976999999999975	0.322111388394691	0.411466357009462	TPDA	1
2	mixed_feature	0.935000000000002	0.0920917788368755	0.0829411882596813	TPDP	1
2	mixed_feature	0.903999999999996	0.374330901690024	0.388758914523824	TPDP	1
2	mixed_feature	NA	0.22938624855485	0.240123523860194	TADA	1
2	mixed_feature	NA	0.303580383691328	0.350327157136264	TADP	1
2	mixed_feature	NA	0.412721723801688	0.447179588735055	TADA	1
2	mixed_feature	0.952999999999975	0.341493654773692	0.366095181123309	TPDP	1
2	mixed_feature	NA	0.175832197650059	0.180921528725288	TADP	1
2	mixed_feature	0.851999999999975	0.434155619625193	0.466145613159425	TPDA	1
2	mixed_feature	0.834000000000003	0.235365674121421	0.242762132824842	TPDP	1
2	mixed_feature	NA	0.34480327169713	0.350455198010437	TADP	1
2	mixed_feature	NA	0.46127805465352	0.467639606365886	TADP	1
2	mixed_feature	0.918999999999983	0.647304439907646	0.734488468377578	TPDA	1
2	mixed_feature	NA	0.209608218118009	0.226811338451451	TADA	1
2	mixed_feature	NA	0.207043536647887	0.245809233239657	TADP	1
2	mixed_feature	NA	0.212503923163681	0.204985694074914	TADP	1
2	mixed_feature	NA	0.176322307990406	0.186854193796455	TADP	1
2	mixed_feature	NA	0.511208794972936	0.619009422834099	TADP	1
2	mixed_feature	0.944000000000003	0.624791366175878	0.679087890691195	TPDP	1
2	mixed_feature	0.880000000000003	0.479824794123873	0.494454542970112	TPDP	1
2	mixed_feature	NA	0.167503852986703	0.186934114819678	TADP	1
2	mixed_feature	0.949000000000012	0.112612608336256	0.114738826628594	TPDA	1
2	mixed_feature	NA	0.339429089043919	0.310885705359711	TADP	1
2	mixed_feature	NA	0.311035925897817	0.321131063171685	TADP	1
2	mixed_feature	1.05399999999999	0.148105606443548	0.171655887636863	TPDA	1
2	mixed_feature	NA	0.0319343214646855	0.0321672608062286	TADA	1
2	mixed_feature	1.05499999999999	0.0216994419111828	0.0216994419111828	TPDP	1
2	mixed_feature	NA	0.541609404029837	0.637413775013387	TADA	1
2	mixed_feature	1.026	0.190947283889103	0.208494874253847	TPDP	1
2	mixed_feature	NA	0.0681272300005959	0.0446099755302032	TADP	1
2	mixed_feature	1.048	0.359973344363505	0.404943697599037	TPDA	1
2	mixed_feature	0.97199999999998	0.194132440169393	0.180884676584175	TPDP	1
2	mixed_feature	NA	0.51670786499549	0.655999460587146	TADP	1
2	mixed_feature	NA	0.302926791739577	0.333621979295922	TADP	1
2	mixed_feature	1.047	0.168218585514441	0.184981865669944	TPDA	1
2	mixed_feature	1.053	0.164476045016773	0.168100361565684	TPDP	1
2	mixed_feature	NA	0.0967845524039173	0.120804242486649	TADP	1
2	mixed_feature	1.059	0.425506791896537	0.445968966311472	TPDP	1
2	mixed_feature	0.984000000000009	0.27133197673208	0.289835670732298	TPDA	1
2	mixed_feature	1.04900000000001	0.388866940616144	0.435880237282521	TPDP	1
2	mixed_feature	0.958999999999975	0.649406224376982	0.832058524195977	TPDP	1
2	mixed_feature	0.977000000000004	0.668349535421028	0.703558981685209	TPDP	1
2	mixed_feature	0.944999999999993	0.979528725807001	1.11697681423995	TPDP	1
2	mixed_feature	NA	0.934676628810042	1.09145778376109	TADA	1
2	mixed_feature	NA	0.623590401551673	0.957904956802778	TADP	1
2	mixed_feature	0.918999999999983	0.641232195254361	0.647495208418661	TPDP	1
2	mixed_feature	0.864999999999981	0.801525330034325	1.20101401532321	TPDA	1
2	mixed_feature	NA	0.721646256847623	0.812519023199804	TADA	1
2	mixed_feature	0.901999999999987	0.737408274187178	0.935267450574578	TPDA	1
2	mixed_feature	0.860000000000014	1.24114132100344	2.54866552218651	TPDA	1
2	mixed_feature	NA	1.64402449855774	2.62327690947037	TADP	1
2	mixed_feature	NA	0.47347625700308	0.60828373664817	TADP	1
2	mixed_feature	NA	0.220042828483834	0.231156527030727	TADA	1
2	mixed_feature	1.03499999999997	0.186221529704131	0.299025662183836	TPDP	1
2	mixed_feature	0.956999999999994	0.205624188049551	0.233550196741996	TPDP	1
2	mixed_feature	NA	0.254392351817697	0.247516475078702	TADP	1
2	mixed_feature	0.966999999999985	0.315070012203839	0.326345909735188	TPDA	1
2	mixed_feature	0.829000000000008	0.405962437027511	0.408281612625387	TPDP	1
2	mixed_feature	NA	0.433029982989052	0.503306585626272	TADA	1
2	mixed_feature	0.965000000000032	0.177329781364683	0.183267603302958	TPDA	1
2	mixed_feature	NA	0.119954636461673	0.156153688675504	TADA	1
2	mixed_feature	NA	0.108171622127112	0.103839352865615	TADA	1
2	mixed_feature	NA	0.358300007995172	0.386866171732342	TADA	1
2	mixed_feature	1.05099999999999	0.442795038277826	0.410263570706316	TPDP	1
2	mixed_feature	NA	0.685487790420302	0.722630155510273	TADP	1
2	mixed_feature	NA	0.425800364118203	0.461842357610707	TADP	1
2	mixed_feature	NA	0.345406533409895	0.368282101927464	TADP	1
2	mixed_feature	0.954999999999984	0.291700373933731	0.314930764737149	TPDP	1
2	mixed_feature	0.855000000000018	0.293240083436005	0.319833500604154	TPDP	1
2	mixed_feature	0.988	0.520037846867085	0.553007802391954	TPDP	1
2	mixed_feature	NA	0.298325064566558	0.292385701129826	TADP	1
2	mixed_feature	0.944999999999993	0.281048730287917	0.313364989668376	TPDP	1
2	mixed_feature	NA	0.14419401711187	0.144489056420027	TADP	1
2	mixed_conjunction	NA	0.175860538516207	0.185968900780968	TADA	1
2	mixed_conjunction	1.302	0.074066660626129	0.075721044961277	TPDA	1
2	mixed_conjunction	NA	0.357737247761454	0.387902450556949	TADP	1
2	mixed_conjunction	NA	0.18368561726498	0.199607328054859	TADP	1
2	mixed_conjunction	0.958999999999996	0.516600892347745	0.598879938097053	TPDA	1
2	mixed_conjunction	0.991	0.571973519142373	0.754918731875157	TPDP	1
2	mixed_conjunction	NA	0.365667577989765	0.430185388069734	TADP	1
2	mixed_conjunction	0.972999999999999	0.519015093442665	0.599101773581211	TPDA	1
2	mixed_conjunction	1.009	0.593794173766187	0.642768507205111	TPDA	1
2	mixed_conjunction	NA	0.287562813317167	0.352186135900573	TADP	1
2	mixed_conjunction	0.894000000000005	0.154885891835697	0.16311190521155	TPDA	1
2	mixed_conjunction	NA	0.360699956584386	0.383802596613082	TADP	1
2	mixed_conjunction	NA	0.425997642811005	0.450099199024881	TADP	1
2	mixed_conjunction	NA	0.111881964781019	0.13972887938353	TADA	1
2	mixed_conjunction	0.966999999999999	0.634047638753226	0.728152380394218	TPDP	1
2	mixed_conjunction	NA	0.561740090261688	0.657438289325059	TADP	1
2	mixed_conjunction	1.00999999999999	0.412136374292509	0.44811113838655	TPDP	1
2	mixed_conjunction	NA	0.433760081902711	0.482241026514657	TADP	1
2	mixed_conjunction	0.935000000000002	0.357614789641568	0.417104952404095	TPDA	1
2	mixed_conjunction	1.071	0.24947015622388	0.316035668142928	TPDP	1
2	mixed_conjunction	NA	0.338905873876145	0.375930900029963	TADP	1
2	mixed_conjunction	NA	0.281618390583049	0.289269692631072	TADP	1
2	mixed_conjunction	0.967999999999989	0.204074262200093	0.198093241517719	TPDP	1
2	mixed_conjunction	NA	0.318930048819382	0.330810156971683	TADP	1
2	mixed_conjunction	0.885999999999996	0.441007967877632	0.559404908732018	TPDP	1
2	mixed_conjunction	0.948999999999984	0.545465669868408	0.630821947062944	TPDP	1
2	mixed_conjunction	0.967000000000013	0.751915127791028	0.747745456243115	TPDP	1
2	mixed_conjunction	0.842999999999989	1.62644767120769	1.93347916676061	TPDP	1
2	mixed_conjunction	NA	1.26349578621174	1.59923767907946	TADA	1
2	mixed_conjunction	0.855999999999995	1.39208696082148	1.85358399804968	TPDP	1
2	mixed_conjunction	NA	1.05618116712644	1.24470905750133	TADP	1
2	mixed_conjunction	NA	1.09370105731555	1.50023028718487	TADA	1
2	mixed_conjunction	NA	0.885546973367897	1.25190568899259	TADP	1
2	mixed_conjunction	0.894000000000005	0.717735684659633	0.707463859172676	TPDP	1
2	mixed_conjunction	0.900000000000006	1.35222424335837	1.63972474118193	TPDP	1
2	mixed_conjunction	NA	2.68477650811059	4.53658250604629	TADP	1
2	mixed_conjunction	NA	1.36750383399666	1.87899414522278	TADA	1
2	mixed_conjunction	1.06200000000001	0.514052322040069	0.57423799855067	TPDP	1
2	mixed_conjunction	1.20799999999997	0.666789487992902	0.767891946563667	TPDP	1
2	mixed_conjunction	NA	0.564894270043821	0.625114516852029	TADP	1
2	mixed_conjunction	0.939999999999998	0.250075348600806	0.295382463558938	TPDP	1
2	mixed_conjunction	0.873999999999967	0.360137261223824	0.395932997407314	TPDP	1
2	mixed_conjunction	NA	0.177623079588949	0.176181014474722	TADA	1
2	mixed_conjunction	0.981999999999971	0.145127186172644	0.163471572681232	TPDP	1
2	mixed_conjunction	NA	0.452806029173048	0.455910980914066	TADP	1
2	mixed_conjunction	0.968000000000018	0.359287254317223	0.399173839002208	TPDA	1
2	mixed_conjunction	0.927999999999997	0.405316478991399	0.457616427574958	TPDA	1
2	mixed_conjunction	NA	0.250229023216533	0.354565566556093	TADP	1
2	mixed_conjunction	NA	0.305492565718666	0.325040407915067	TADA	1
2	mixed_conjunction	NA	0.557994049610744	0.607955162163568	TADA	1
2	mixed_conjunction	NA	0.194932465515715	0.210236286527909	TADP	1
2	mixed_conjunction	1.024	0.287536320983344	0.319143619750938	TPDP	1
2	mixed_conjunction	NA	0.298556413990718	0.3345914487909	TADA	1
2	mixed_conjunction	NA	0.141436856439193	0.156151843489535	TADP	1
2	mixed_conjunction	1.02299999999997	0.305519303686567	0.346612500034628	TPDP	1
2	mixed_conjunction	0.88900000000001	0.292448841703751	0.301052048832904	TPDP	1
2	mixed_conjunction	0.867999999999995	0.268881140404088	0.324477048439407	TPDA	1
2	mixed_conjunction	NA	0.257733581439563	0.325777538263536	TADA	1
2	mixed_conjunction	NA	0.198562106530301	0.186177141179974	TADP	1
2	mixed_conjunction	0.956000000000017	0.317399260583201	0.452324700111919	TPDA	1
2	mixed_conjunction	1.009	0.321901388013632	0.384155554091469	TPDP	1
2	mixed_conjunction	NA	0.563624650395594	0.620299390973904	TADA	1
2	mixed_conjunction	0.931000000000001	0.27165626219915	0.304724560351872	TPDP	1
2	mixed_conjunction	0.909999999999997	0.2982341884665	0.34145755813049	TPDP	1
2	mixed_conjunction	0.878999999999998	0.346623041646909	0.438635991455962	TPDA	1
2	mixed_conjunction	NA	0.307923510825554	0.305924398601119	TADP	1
2	mixed_conjunction	1.069	0.468200833533382	0.526306212259245	TPDA	1
2	mixed_conjunction	1.07199999999999	0.241253030982831	0.231157666730998	TPDP	1
2	mixed_conjunction	0.915000000000006	0.408884153823452	0.443143526063712	TPDP	1
2	mixed_conjunction	0.963000000000008	0.291919339409057	0.308449513870206	TPDP	1
2	mixed_conjunction	NA	0.273395581903044	0.302321600240983	TADA	1
2	mixed_conjunction	0.876000000000005	0.628691025413426	0.696213642056423	TPDA	1
2	mixed_conjunction	NA	0.299827254757648	0.323496601258912	TADP	1
2	mixed_conjunction	NA	0.260441860766874	0.304713131688487	TADA	1
2	mixed_conjunction	1.03700000000001	0.297003827303903	0.249975679349458	TPDA	1
2	mixed_conjunction	0.911999999999992	0.620702663479351	0.87741198976202	TPDA	1
2	mixed_conjunction	NA	0.421966452023604	0.486519900335099	TADP	1
2	mixed_conjunction	NA	0.1106440430871	0.111147169504953	TADA	1
2	mixed_conjunction	NA	0.564297777996514	0.647616905804122	TADP	1
2	mixed_conjunction	NA	0.246615648064384	0.294030324876118	TADP	1
2	mixed_conjunction	1.06800000000001	0.24764256553796	0.277459981974586	TPDP	1
2	mixed_conjunction	0.922000000000025	0.444724244173306	0.488466249924788	TPDA	1
2	mixed_conjunction	0.902999999999992	0.293500072045352	0.317202377526359	TPDP	1
2	mixed_conjunction	0.834000000000003	0.144756116738925	0.162723699007012	TPDA	1
2	mixed_conjunction	NA	0.737393149333044	0.841621425559061	TADP	1
2	mixed_conjunction	NA	0.826591822846886	0.989429125813628	TADP	1
2	mixed_conjunction	NA	0.71400261973416	1.43804614665568	TADP	1
2	mixed_conjunction	0.914999999999992	0.791858151930447	1.23428332512343	TPDP	1
2	mixed_conjunction	0.852000000000004	1.23815474228172	1.33951342686186	TPDP	1
2	mixed_conjunction	NA	0.937695901070321	1.13677885626592	TADP	1
2	mixed_conjunction	0.826999999999998	1.19911788617142	2.03804574036564	TPDA	1
2	mixed_conjunction	NA	0.532666469179061	0.58152762276605	TADP	1
2	mixed_conjunction	NA	1.30322242152973	2.04664991095556	TADP	1
2	mixed_conjunction	NA	0.662387675886972	0.825609951162581	TADP	1
2	mixed_conjunction	NA	0.558582014469244	0.678278514480422	TADA	1
2	mixed_conjunction	NA	1.4875076283962	1.9168662756992	TADP	1
2	mixed_conjunction	0.89100000000002	0.874297548635269	1.04203186339292	TPDA	1
2	mixed_conjunction	NA	0.274939567806538	0.315323943158824	TADP	1
2	mixed_conjunction	0.865999999999985	0.676575426146759	0.705053903368795	TPDP	1
2	mixed_conjunction	0.812999999999988	0.226801380802428	0.189422138446263	TPDP	1
2	mixed_conjunction	NA	0.317599293368368	0.344418289878256	TADA	1
2	mixed_conjunction	NA	0.256393382974397	0.288906815576446	TADP	1
2	mixed_conjunction	0.901999999999987	0.390096550046641	0.388379972871654	TPDP	1
2	mixed_conjunction	NA	0.168960107793269	0.182505399216587	TADA	1
2	mixed_conjunction	0.91799999999995	0.408241789686415	0.433967818058404	TPDP	1
2	mixed_conjunction	NA	0.556457177263053	0.581029979380097	TADP	1
2	mixed_conjunction	NA	0.364934666958466	0.507092358462532	TADA	1
2	mixed_conjunction	NA	0.586130596828985	0.592370635708689	TADP	1
2	mixed_conjunction	NA	0.220299992107269	0.238623828796371	TADP	1
2	mixed_conjunction	NA	0.279897041525427	0.304314968594919	TADP	1
2	mixed_conjunction	0.968999999999994	0.135528130285651	0.142148807298999	TPDP	1
2	mixed_conjunction	NA	0.321064715996658	0.347942924887802	TADA	1
2	mixed_conjunction	NA	0.168079552580208	0.181384121871848	TADA	1
2	mixed_conjunction	NA	0.235409017319612	0.242766527346293	TADP	1
2	mixed_conjunction	0.930999999999983	0.760505742927007	0.785441915241684	TPDP	1
2	mixed_conjunction	0.879999999999995	0.333628949061216	0.330971745279027	TPDP	1
2	mixed_conjunction	0.763999999999953	0.165421447008356	0.153144358941297	TPDP	1
2	mixed_conjunction	0.772999999999968	0.64530784400393	0.672352487909267	TPDP	1
2	mixed_conjunction	0.903999999999996	0.571654223550726	0.587419513137642	TPDA	1
2	mixed_conjunction	0.911000000000001	0.41803840563139	0.541529207554616	TPDP	1
2	mixed_conjunction	NA	0.216975591021845	0.270818694685236	TADA	1
2	mixed_conjunction	NA	0.198054206376282	0.220681834302522	TADA	1
2	mixed_conjunction	0.942	0.181071384727587	0.204145033433441	TPDP	1
2	mixed_conjunction	NA	0.199198310038338	0.222028000862378	TADP	1
2	mixed_conjunction	NA	0.124878563308693	0.14461670992591	TADP	1
2	mixed_conjunction	NA	0.433224559708675	0.447251762051076	TADP	1
2	mixed_conjunction	NA	0.523032718503942	0.675447550320156	TADA	1
2	mixed_conjunction	0.922999999999995	0.321200035122034	0.401518622362987	TPDP	1
2	mixed_conjunction	NA	0.238972225056194	0.259323733331304	TADP	1
2	mixed_conjunction	1.004	0.239202913511732	0.316045693214869	TPDA	1
2	mixed_conjunction	NA	0.272939289579012	0.317234447054895	TADA	1
2	mixed_conjunction	0.911000000000001	0.182341274931208	0.196714044792807	TPDP	1
2	mixed_conjunction	NA	0.220278144395904	0.240258444919141	TADA	1
2	mixed_conjunction	0.944000000000003	0.208430725100295	0.222782153604151	TPDA	1
2	mixed_conjunction	0.881	0.226445769740547	0.239287124156361	TPDP	1
2	mixed_conjunction	0.84899999999999	0.355275845272451	0.38945111765782	TPDP	1
2	mixed_conjunction	0.828999999999994	0.64913783214722	0.611186491913841	TPDA	1
2	mixed_conjunction	NA	0.247360481861369	0.326507315656062	TADA	1
2	mixed_conjunction	NA	0.0643813298208913	0.0721840486740167	TADP	1
2	mixed_conjunction	NA	0.158003392691588	0.253742528284107	TADP	1
2	mixed_conjunction	NA	0.300170988431882	0.331157734039534	TADP	1
2	mixed_conjunction	1.28799999999998	0.577307453381073	0.615638322019144	TPDP	1
2	mixed_conjunction	0.871000000000009	0.635055443227895	0.686834206227492	TPDP	1
2	mixed_conjunction	0.939999999999998	0.182751923843035	0.202771751607907	TPDP	1
2	mixed_conjunction	NA	0.186224907111914	0.23293597176903	TADP	1
2	mixed_conjunction	NA	0.3566439784201	0.362007540300764	TADP	1
2	mixed_conjunction	NA	0.420351707453363	0.510760554884534	TADA	1
2	mixed_conjunction	0.925000000000011	1.32539800257305	1.68193404310236	TPDA	1
2	mixed_conjunction	NA	2.63206394501519	4.44581525140036	TADP	1
2	mixed_conjunction	0.846000000000004	0.549073800385295	0.554642920511416	TPDP	1
2	mixed_conjunction	0.783000000000015	1.53463269952864	1.7437788854789	TPDP	1
2	mixed_conjunction	0.925999999999988	1.6230606903123	2.46729608524564	TPDP	1
2	mixed_conjunction	NA	0.339048540658865	0.440747569942736	TADP	1
2	mixed_conjunction	0.890999999999991	1.06192195864679	1.27078882987641	TPDP	1
2	mixed_conjunction	0.893000000000001	0.77371043302083	0.83789341038454	TPDA	1
2	mixed_conjunction	NA	1.37204322416789	1.55304231621038	TADP	1
2	mixed_conjunction	NA	1.65609550449912	2.49592293096473	TADP	1
2	mixed_conjunction	0.95799999999997	1.35087592913969	2.38047251528066	TPDP	1
2	mixed_conjunction	NA	0.744556043668347	0.907348860733773	TADP	1
2	mixed_conjunction	1.01300000000003	0.357227210733926	0.359144646169033	TPDA	1
2	mixed_conjunction	0.971000000000004	0.294280387989767	0.336360111773101	TPDP	1
2	mixed_conjunction	1.05699999999996	0.330960218322438	0.397071967698415	TPDP	1
2	mixed_conjunction	0.867999999999995	0.145648063123874	0.170630841532489	TPDA	1
2	mixed_conjunction	0.973000000000013	0.224295957721105	0.222582945210574	TPDP	1
2	mixed_conjunction	NA	0.166546456371139	0.180299791943978	TADP	1
2	mixed_conjunction	0.959000000000003	0.401187180985965	0.434697775300678	TPDA	1
2	mixed_conjunction	NA	0.250525693548825	0.264074689219568	TADA	1
2	mixed_conjunction	NA	0.51314508148608	0.63758307192048	TADP	1
2	mixed_conjunction	NA	0.276972522369155	0.322179459297678	TADP	1
2	mixed_conjunction	NA	0.0706107615384231	0.0866733721114331	TADA	1
2	mixed_conjunction	NA	0.27742771789746	0.417193265457636	TADA	1
2	mixed_conjunction	0.911000000000001	0.230779248555974	0.229131276751079	TPDP	1
2	mixed_conjunction	0.971000000000004	0.217905083979149	0.242602709950256	TPDA	1
2	mixed_conjunction	0.856000000000051	0.26137829774359	0.275985917836669	TPDP	1
2	mixed_conjunction	NA	0.144481450810812	0.152938146121566	TADP	1
2	mixed_conjunction	0.954000000000008	0.216265307679253	0.261167105115158	TPDA	1
2	mixed_conjunction	NA	0.484001584248632	0.501136249702006	TADP	1
2	mixed_conjunction	NA	0.361823322945297	0.481812218468751	TADP	1
2	mixed_conjunction	1.04300000000001	0.546123377782347	0.542918229155772	TPDP	1
2	mixed_conjunction	0.951999999999998	0.280966656164477	0.302850216926149	TPDP	1
2	pure	0.851999999999999	0.155537543195579	0.17957742348655	TPDA	1
2	pure	0.794	0.303245143909169	0.322739139024096	TPDA	1
2	pure	NA	0.111912415738605	0.130941560169797	TADA	1
2	pure	NA	0.248466657678278	0.263955876873802	TADA	1
2	pure	NA	0.171193147446584	0.192867022316627	TADA	1
2	pure	NA	0.378826436799189	0.493934872015095	TADA	1
2	pure	0.826000000000001	0.508881089096178	0.688731160325674	TPDA	1
2	pure	NA	0.228598584448767	0.281548099308219	TADA	1
2	pure	NA	0.283761715242138	0.289569191549098	TADA	1
2	pure	NA	0.53835045605349	0.62076239333092	TADA	1
2	pure	NA	0.181362413454017	0.203450148291201	TADA	1
2	pure	0.718000000000004	0.284642474562413	0.301998705245652	TPDA	1
2	pure	0.882000000000005	0.236233119021154	0.255804946837235	TPDA	1
2	pure	0.748000000000005	0.139743213912948	0.154571030758158	TPDA	1
2	pure	NA	0.322163597028185	0.414034817048314	TADA	1
2	pure	0.844999999999999	0.403513465732157	0.535731034183426	TPDA	1
2	pure	NA	0.385590339803463	0.31104307901799	TADA	1
2	pure	0.854000000000013	0.273867520430104	0.277818861890595	TPDA	1
2	pure	0.867999999999995	0.265092462861129	0.265978669823141	TPDA	1
2	pure	NA	0.202646620502014	0.243653079341626	TADA	1
2	pure	NA	0.251455012687032	0.261659881355196	TADA	1
2	pure	NA	0.170622191801059	0.165637819986477	TADA	1
2	pure	0.813999999999993	0.185567131487255	0.205011935044805	TPDA	1
2	pure	NA	0.103974307803926	0.114457794840623	TADA	1
2	pure	0.864000000000004	0.25905798886994	0.285096928180795	TPDA	1
2	pure	NA	0.387568711815413	0.413401162067391	TADA	1
2	pure	0.762	0.390041287260931	0.451127414354583	TPDA	1
2	pure	0.88900000000001	0.965835850250133	1.47673687748511	TPDA	1
2	pure	0.947000000000003	1.37970672890748	2.32899134652315	TPDA	1
2	pure	0.817000000000007	0.939257481604412	1.19374521827118	TPDA	1
2	pure	0.688999999999993	1.39498496166132	1.78711800079124	TPDA	1
2	pure	NA	0.990389507234368	1.34458181236348	TADA	1
2	pure	0.682000000000016	0.880063638159312	1.06763577786971	TPDA	1
2	pure	0.777000000000015	0.51095276353772	0.613054741371368	TPDA	1
2	pure	0.683999999999997	1.17919633037912	1.47642027656627	TPDA	1
2	pure	NA	1.18508874281281	1.58715867651856	TADA	1
2	pure	NA	2.40120177874576	4.23342861045018	TADA	1
2	pure	0.750999999999976	2.31241515381516	2.80627547707715	TPDA	1
2	pure	NA	0.786103594535865	1.4517271922854	TADA	1
2	pure	0.751000000000033	0.455476076716937	0.477708713057797	TPDA	1
2	pure	0.79200000000003	0.453172029106501	0.470116379662596	TPDA	1
2	pure	NA	0.274801155358077	0.374959244226406	TADA	1
2	pure	NA	0.320143356512051	0.377276479355198	TADA	1
2	pure	NA	0.356777533683555	0.422150641561548	TADA	1
2	pure	NA	0.186489497770524	0.206554282595029	TADA	1
2	pure	NA	0.417756973698544	0.459493208735558	TADA	1
2	pure	0.790999999999997	0.367301015586706	0.449198323311778	TPDA	1
2	pure	NA	0.367691409021807	0.453383869854519	TADA	1
2	pure	NA	0.615392316102251	0.785368632954231	TADA	1
2	pure	NA	0.644189099313142	0.685676741628286	TADA	1
2	pure	0.843999999999994	0.404026878811295	0.562805039986168	TPDA	1
2	pure	0.86099999999999	0.178720210042226	0.250608581497831	TPDA	1
2	pure	NA	0.269739009250573	0.334863572687165	TADA	1
2	pure	NA	0.188457580286354	0.20662067323181	TADA	1
2	pure	0.795999999999992	0.241252407963751	0.270129577994296	TPDA	1
2	pure	0.778999999999996	0.345334039737851	0.427624719492478	TPDA	1
2	pure	NA	0.184605190986336	0.202677378610275	TADA	1
2	pure	0.759999999999991	0.268642473749337	0.294501778063066	TPDA	1
2	pure	0.783000000000015	0.527285628161921	0.670761314468301	TPDA	1
2	pure	0.694999999999993	0.356386443801763	0.393556450371215	TPDA	1
3	mixed_feature	1.02	0.277067220349766	0.308044503235129	TPDA	1
3	mixed_feature	NA	0.271252023054378	0.297579252530025	TADA	1
3	mixed_feature	1.087	0.231956221843505	0.250502252002768	TPDA	1
3	mixed_feature	NA	0.249010281625004	0.261730713076434	TADA	1
3	mixed_feature	NA	0.252828523589692	0.256840762890112	TADA	1
3	mixed_feature	0.896000000000001	0.823374241754975	0.947087907010275	TPDP	1
3	mixed_feature	NA	0.750121190800133	0.719137819965179	TADP	1
3	mixed_feature	1.103	0.57905034136674	0.51323497033559	TPDA	1
3	mixed_feature	1.11200000000001	0.277141649020391	0.280420665895619	TPDP	1
3	mixed_feature	NA	0.213915556294126	0.223081742129782	TADP	1
3	mixed_feature	1.11499999999999	0.253258398512434	0.264812605494604	TPDP	1
3	mixed_feature	1.062	0.308489871971938	0.326587720377692	TPDP	1
3	mixed_feature	0.969999999999999	0.205077056253653	0.205077056253653	TPDP	1
3	mixed_feature	0.921999999999997	0.831502167244321	0.84206502568835	TPDP	1
3	mixed_feature	0.837000000000003	0.43387755876003	0.438615260387143	TPDA	1
3	mixed_feature	0.790000000000006	0.321662079862923	0.38281728291974	TPDA	1
3	mixed_feature	NA	0.678201277106171	0.790265282936951	TADP	1
3	mixed_feature	0.884000000000015	0.333243161957872	0.285166475009279	TPDP	1
3	mixed_feature	NA	0.367767807574845	0.372375275884222	TADP	1
3	mixed_feature	0.939999999999998	0.491340488173845	0.595930654041187	TPDP	1
3	mixed_feature	NA	0.231663981278602	0.257632219472373	TADP	1
3	mixed_feature	NA	0.13662653794476	0.162552489069585	TADP	1
3	mixed_feature	1.148	0.198017956070236	0.210369031059856	TPDP	1
3	mixed_feature	0.873999999999995	0.302676174960169	0.349180739917351	TPDP	1
3	mixed_feature	NA	0.45815606272836	0.437854343311493	TADP	1
3	mixed_feature	NA	0.443265160793352	0.532370956973776	TADP	1
3	mixed_feature	NA	0.358834198832556	0.389945504391187	TADP	1
3	mixed_feature	NA	2.38561541608817	2.9533213862032	TADP	1
3	mixed_feature	0.907000000000011	3.44812182391953	4.78275450244058	TPDP	1
3	mixed_feature	NA	0.942976520811625	1.0884158452243	TADP	1
3	mixed_feature	0.792000000000002	0.833561567857991	0.982081108917442	TPDP	1
3	mixed_feature	NA	0.718048164780039	0.81074805436332	TADA	1
3	mixed_feature	NA	0.955476922667636	1.05232363233795	TADP	1
3	mixed_feature	0.728999999999985	1.0432640946372	1.15545615768622	TPDP	1
3	mixed_feature	NA	1.54138830069221	1.77285436595454	TADP	1
3	mixed_feature	NA	2.46157318242743	4.17504103506557	TADA	1
3	mixed_feature	0.800999999999988	1.03778632745529	1.32135867927299	TPDP	1
3	mixed_feature	0.84699999999998	0.70712200636898	0.741539858789906	TPDA	1
3	mixed_feature	NA	0.260411531685369	0.312390386765919	TADP	1
3	mixed_feature	NA	0.392574197161907	0.466353613403318	TADP	1
3	mixed_feature	NA	0.517660056406606	0.558727887677095	TADA	1
3	mixed_feature	0.78000000000003	0.159273107919282	0.183573281689945	TPDP	1
3	mixed_feature	0.865999999999985	0.299725357739551	0.342296365736875	TPDA	1
3	mixed_feature	NA	0.345195635288594	0.36809967015176	TADA	1
3	mixed_feature	0.761000000000024	0.441759389590913	0.396763576392614	TPDP	1
3	mixed_feature	NA	1.03924385082391	1.08832716612302	TADP	1
3	mixed_feature	NA	0.214642618527396	0.263583619482005	TADA	1
3	mixed_feature	0.922000000000025	0.498937188790625	0.391785700985111	TPDA	1
3	mixed_feature	0.826000000000022	0.553466927687979	0.611109675505465	TPDP	1
3	mixed_feature	0.88900000000001	0.212493785756254	0.207586176132596	TPDP	1
3	mixed_feature	NA	0.338946772497984	0.389007761194492	TADA	1
3	mixed_feature	NA	0.556975737594055	0.617241044433121	TADP	1
3	mixed_feature	NA	0.268846577018356	0.313156081784329	TADA	1
3	mixed_feature	0.65100000000001	0.141537279336721	0.161570162344276	TPDP	1
3	mixed_feature	NA	0.255123649509608	0.252012963069731	TADP	1
3	mixed_feature	0.69599999999997	0.556963416043523	0.635288921130495	TPDA	1
3	mixed_feature	0.656999999999982	0.860382412816517	0.876021285295412	TPDP	1
3	mixed_feature	NA	0.945961483129821	1.00892173872665	TADP	1
3	mixed_feature	NA	0.114751302137307	0.11417578715123	TADP	1
3	mixed_feature	0.619000000000028	0.222850404071454	0.32188893585513	TPDA	1
3	mixed_feature	0.871	0.348886173982298	0.367786075508264	TPDA	1
3	mixed_feature	NA	0.279646022585455	0.33031913928357	TADA	1
3	mixed_feature	0.890000000000001	0.314874685652885	0.399329537934384	TPDA	1
3	mixed_feature	NA	0.245688821941179	0.274450618482778	TADA	1
3	mixed_feature	NA	0.370348276373112	0.41721528297282	TADA	1
3	mixed_feature	0.753	0.518679574869281	0.576949493190465	TPDP	1
3	mixed_feature	NA	0.859565447938709	0.922639454172651	TADP	1
3	mixed_feature	0.802999999999997	1.25516058086179	1.38191056905074	TPDA	1
3	mixed_feature	0.870999999999995	0.23893769333832	0.306187033890536	TPDP	1
3	mixed_feature	NA	1.08516605587796	1.04790529483007	TADP	1
3	mixed_feature	0.988	0.468049933695767	0.482016982691361	TPDP	1
3	mixed_feature	0.897999999999996	0.799826644417623	0.86540779951215	TPDP	1
3	mixed_feature	0.772000000000006	0.542828743132209	0.51541003121526	TPDP	1
3	mixed_feature	0.864999999999995	0.244890653267293	0.221796592017837	TPDP	1
3	mixed_feature	0.852000000000004	0.430876303359155	0.467339393490116	TPDA	1
3	mixed_feature	0.804999999999993	0.617048397087545	0.771820761840603	TPDA	1
3	mixed_feature	NA	0.417314827866689	0.414981726839446	TADP	1
3	mixed_feature	0.778999999999996	0.515907042536833	0.572747405168775	TPDP	1
3	mixed_feature	NA	0.267447350731317	0.295473434929017	TADP	1
3	mixed_feature	0.800000000000011	0.468069084405207	0.514220392743045	TPDP	1
3	mixed_feature	NA	0.175638906603958	0.171236940670667	TADP	1
3	mixed_feature	NA	0.403638742700679	0.418661406469211	TADP	1
3	mixed_feature	0.724999999999994	0.254607387553867	0.244850556026461	TPDP	1
3	mixed_feature	0.831999999999994	0.225587447826225	0.247088237959176	TPDP	1
3	mixed_feature	NA	0.322019042922056	0.43291369437521	TADP	1
3	mixed_feature	NA	0.639960411975838	0.681043700032017	TADP	1
3	mixed_feature	NA	0.482665692613843	0.498076168534166	TADP	1
3	mixed_feature	NA	1.72312150742192	2.39633010040003	TADP	1
3	mixed_feature	0.652999999999992	1.88887463847897	3.43100233927861	TPDP	1
3	mixed_feature	NA	1.54048001843192	1.71393490289417	TADP	1
3	mixed_feature	0.706999999999994	0.610144542034225	0.944109013394957	TPDP	1
3	mixed_feature	NA	1.01716639073694	0.866340186596999	TADA	1
3	mixed_feature	NA	0.725174904218468	1.01628055686989	TADP	1
3	mixed_feature	0.775999999999982	1.46399279754342	1.78916710452041	TPDP	1
3	mixed_feature	NA	1.19572249640467	1.46950965671215	TADP	1
3	mixed_feature	NA	2.62818160789164	4.35310700102766	TADA	1
3	mixed_feature	0.728999999999985	0.971821770736044	1.37918546479859	TPDP	1
3	mixed_feature	0.807999999999993	0.443965219266008	0.446391832732814	TPDA	1
3	mixed_feature	NA	0.582823234700083	0.576127657904908	TADP	1
3	mixed_feature	NA	0.346754764766858	0.364647774496662	TADP	1
3	mixed_feature	NA	0.511256894635967	0.572145850857416	TADA	1
3	mixed_feature	0.783999999999992	0.129225303814183	0.142263106456593	TPDP	1
3	mixed_feature	1.20099999999996	1.01089277659313	1.08011237757812	TPDA	1
3	mixed_feature	NA	0.382500448235974	0.422866013061789	TADA	1
3	mixed_feature	0.835000000000036	0.22774777575681	0.268746920683	TPDP	1
3	mixed_feature	NA	0.343747998733649	0.356642335411339	TADP	1
3	mixed_feature	NA	0.661160062615034	0.664475176035484	TADA	1
3	mixed_feature	0.774999999999977	0.546586493417526	0.510499729067219	TPDA	1
3	mixed_feature	0.722999999999956	0.654172634576817	0.693294476997927	TPDP	1
3	mixed_feature	0.80800000000005	0.671780171634787	0.672988016398737	TPDP	1
3	mixed_feature	NA	0.725750878969508	0.755533392114545	TADA	1
3	mixed_feature	NA	0.397130201717167	0.40898368619548	TADP	1
3	mixed_feature	NA	0.273597050586899	0.292152543558514	TADA	1
3	mixed_feature	0.796000000000049	0.594694578509224	0.649185700524854	TPDP	1
3	mixed_feature	NA	1.18890098954902	1.3206181505268	TADP	1
3	mixed_feature	0.84899999999999	0.395619083506609	0.478148281082514	TPDA	1
3	mixed_feature	0.704999999999984	0.534843989050457	0.597315629906375	TPDP	1
3	mixed_feature	NA	0.79097374047774	0.786656684182318	TADP	1
3	mixed_feature	NA	0.865304858771417	0.88311822839553	TADP	1
3	mixed_feature	0.836000000000013	0.741446822174191	0.799402388894569	TPDA	1
3	mixed_feature	NA	0.273891949093338	0.29249523700679	TADA	1
3	mixed_feature	NA	0.230348306282968	0.241994119004645	TADP	1
3	mixed_feature	NA	0.317569435941939	0.334587603050925	TADP	1
3	mixed_feature	NA	0.177071507908311	0.180342471701147	TADP	1
3	mixed_feature	NA	0.286995791922553	0.366951919244416	TADP	1
3	mixed_feature	0.859999999999999	0.50789710222132	0.599248841596033	TPDP	1
3	mixed_feature	0.895000000000003	0.449624915473477	0.475551540142837	TPDP	1
3	mixed_feature	NA	0.639280455103482	0.692150942600902	TADP	1
3	mixed_feature	0.816999999999993	1.04992432233949	1.14954674083887	TPDA	1
3	mixed_feature	NA	0.362374319636327	0.415547398071954	TADP	1
3	mixed_feature	NA	0.262636437880382	0.282111828446286	TADP	1
3	mixed_feature	0.950999999999993	0.200892173957584	0.232560462739753	TPDA	1
3	mixed_feature	NA	0.375383249528562	0.412721293773277	TADA	1
3	mixed_feature	0.800999999999988	0.281778610342962	0.256464722004478	TPDP	1
3	mixed_feature	NA	0.464199200718684	0.45683133733462	TADA	1
3	mixed_feature	0.867000000000004	0.881511517644797	1.0854008703526	TPDP	1
3	mixed_feature	NA	0.291066434753	0.255993408253668	TADP	1
3	mixed_feature	0.777000000000015	0.468252786065761	0.495251866767131	TPDA	1
3	mixed_feature	0.939999999999998	0.508262068234042	0.599660659262664	TPDP	1
3	mixed_feature	NA	0.494646008653534	0.573026456167212	TADP	1
3	mixed_feature	NA	0.179771604343486	0.177444350443061	TADP	1
3	mixed_feature	0.800999999999988	0.230258631022354	0.289280482315514	TPDA	1
3	mixed_feature	0.846000000000004	0.335314079470714	0.355425202926309	TPDP	1
3	mixed_feature	NA	0.193999995711615	0.212611939783343	TADP	1
3	mixed_feature	0.896999999999991	0.644102465555148	0.678218742169233	TPDP	1
3	mixed_feature	0.819999999999993	0.571132648774206	0.561357560871934	TPDA	1
3	mixed_feature	0.800999999999988	0.715846987944875	0.845490381719147	TPDP	1
3	mixed_feature	0.836000000000013	3.44901890669601	3.72296972748792	TPDP	1
3	mixed_feature	0.765000000000015	2.62144843966022	3.10949631460791	TPDP	1
3	mixed_feature	0.789999999999992	1.24655296387117	1.34994765453867	TPDP	1
3	mixed_feature	NA	1.09710950284431	1.27145225071405	TADA	1
3	mixed_feature	NA	0.778704431954827	1.0556962818395	TADP	1
3	mixed_feature	0.831000000000017	0.790856811211907	0.994162167844551	TPDP	1
3	mixed_feature	0.682000000000016	1.71288627271344	2.01322921934597	TPDA	1
3	mixed_feature	NA	0.715641317868293	0.843840649410383	TADA	1
3	mixed_feature	0.788999999999987	1.48111088088853	2.17173224870529	TPDA	1
3	mixed_feature	0.928000000000054	1.11432583848737	1.35393831943079	TPDA	1
3	mixed_feature	NA	0.546167816674654	0.611483659363299	TADP	1
3	mixed_feature	NA	0.23949648837158	0.283155671355428	TADP	1
3	mixed_feature	NA	1.13538158953485	1.27433224409122	TADA	1
3	mixed_feature	0.745000000000005	0.540739931831256	0.537345480891688	TPDP	1
3	mixed_feature	0.829999999999984	0.339117317732082	0.337669803630664	TPDP	1
3	mixed_feature	NA	0.247643783901264	0.26130613730495	TADP	1
3	mixed_feature	0.939000000000021	0.423749503490286	0.460949780284726	TPDA	1
3	mixed_feature	1.11700000000002	0.474694855426267	0.473023453398809	TPDP	1
3	mixed_feature	NA	1.16993838430605	1.32594239825231	TADA	1
3	mixed_feature	0.882999999999981	0.883875472139364	0.996102404374169	TPDA	1
3	mixed_feature	NA	0.395854715305384	0.429726049405243	TADA	1
3	mixed_feature	NA	0.785510685579953	0.845540399618899	TADA	1
3	mixed_feature	NA	0.820219929450495	0.828315762721655	TADA	1
3	mixed_feature	0.795000000000016	0.644796349419001	0.615230379496816	TPDP	1
3	mixed_feature	NA	0.469340115698738	0.534177662224606	TADP	1
3	mixed_feature	NA	0.44741758924751	0.488789961776244	TADP	1
3	mixed_feature	NA	0.354349495793577	0.346048707935753	TADP	1
3	mixed_feature	1.05400000000003	0.25835377980739	0.292756431768207	TPDP	1
3	mixed_feature	0.937999999999988	0.711465530669698	0.808481288184473	TPDP	1
3	mixed_feature	0.864000000000033	0.32327123555305	0.323268859322475	TPDP	1
3	mixed_feature	NA	0.592213582538696	0.608365214824931	TADP	1
3	mixed_feature	0.757999999999981	0.421677556588502	0.411630342111543	TPDP	1
3	mixed_feature	NA	0.29254123410674	0.296994188670069	TADP	1
3	mixed_conjunction	NA	0.202101994809939	0.221362254958096	TADA	1
3	mixed_conjunction	1.334	0.395281261447708	0.448337137798364	TPDA	1
3	mixed_conjunction	NA	0.446096964108228	0.500464778434695	TADP	1
3	mixed_conjunction	NA	0.227345334844706	0.252880401581775	TADP	1
3	mixed_conjunction	1.126	0.195097992927013	0.209838907654979	TPDA	1
3	mixed_conjunction	1.15199999999999	0.913710019948688	1.00558288767374	TPDP	1
3	mixed_conjunction	NA	0.320221169409161	0.261634015930146	TADP	1
3	mixed_conjunction	0.981999999999999	0.639027625503316	0.691601799710046	TPDA	1
3	mixed_conjunction	0.936000000000007	0.412108880443007	0.421856473320116	TPDA	1
3	mixed_conjunction	NA	0.26637140302275	0.332905471935492	TADP	1
3	mixed_conjunction	0.948999999999998	0.134174388391665	0.13484680611848	TPDA	1
3	mixed_conjunction	NA	0.275983634881001	0.28158894686622	TADP	1
3	mixed_conjunction	NA	0.0588463127063606	0.0588463127063606	TADP	1
3	mixed_conjunction	NA	0.0599429938102268	0.0599429938102268	TADA	1
3	mixed_conjunction	1.02600000000001	0.618447022720022	0.640702391622796	TPDP	1
3	mixed_conjunction	NA	0.870170715937515	1.09669091288415	TADP	1
3	mixed_conjunction	1.008	0.228309304798978	0.281191116964187	TPDP	1
3	mixed_conjunction	NA	0.517103183284595	0.575663955808108	TADP	1
3	mixed_conjunction	1.071	0.709757398812554	0.821628599298857	TPDA	1
3	mixed_conjunction	1.57300000000001	0.525485739426432	0.591931689763814	TPDP	1
3	mixed_conjunction	NA	0.251999798615983	0.23219171917553	TADP	1
3	mixed_conjunction	NA	0.324455189928855	0.345414218369485	TADP	1
3	mixed_conjunction	1.04900000000001	0.354351532125187	0.390795020691729	TPDP	1
3	mixed_conjunction	NA	0.206974228141594	0.233013223888544	TADP	1
3	mixed_conjunction	1.13	0.567137845771633	0.472884882434929	TPDP	1
3	mixed_conjunction	1.44900000000001	0.499383593975949	0.549733506253665	TPDP	1
3	mixed_conjunction	0.772999999999996	0.623690852978253	1.06002366678966	TPDP	1
3	mixed_conjunction	0.701999999999998	1.55560207272048	1.95989816339288	TPDP	1
3	mixed_conjunction	NA	2.58118840945457	3.02408329816357	TADA	1
3	mixed_conjunction	0.893000000000001	1.76412937460961	2.12699840950913	TPDP	1
3	mixed_conjunction	NA	1.38330939424254	2.04528270132558	TADP	1
3	mixed_conjunction	NA	0.416390052163552	0.483896396070258	TADA	1
3	mixed_conjunction	NA	1.51811448938612	2.21206511153755	TADP	1
3	mixed_conjunction	1.006	1.4992034792189	1.6045094090422	TPDP	1
3	mixed_conjunction	1.066	1.76219227937997	2.27425429319757	TPDP	1
3	mixed_conjunction	NA	1.22752270244788	1.4251788215246	TADP	1
3	mixed_conjunction	NA	0.505007612667288	0.591894171223115	TADA	1
3	mixed_conjunction	1.012	0.308436033922158	0.341545405479911	TPDP	1
3	mixed_conjunction	1.161	0.920048511766873	0.998511398688642	TPDP	1
3	mixed_conjunction	NA	0.694087604617805	0.888900839330834	TADP	1
3	mixed_conjunction	0.942000000000007	0.300665328969555	0.335157436039974	TPDP	1
3	mixed_conjunction	1.07400000000001	0.130118551686787	0.156468526832311	TPDP	1
3	mixed_conjunction	NA	0.285159085120841	0.312487298466222	TADA	1
3	mixed_conjunction	0.899000000000001	0.344397759018671	0.403618841436456	TPDP	1
3	mixed_conjunction	NA	0.681614282384167	0.741564986704725	TADP	1
3	mixed_conjunction	0.959000000000003	0.291130755893596	0.305948449396785	TPDA	1
3	mixed_conjunction	0.992999999999995	0.734918283948689	0.605568930296122	TPDA	1
3	mixed_conjunction	NA	0.963440059760897	1.0669075124135	TADP	1
3	mixed_conjunction	NA	0.541121461356043	0.577096970601594	TADA	1
3	mixed_conjunction	NA	0.23783371102248	0.300840201693648	TADA	1
3	mixed_conjunction	NA	0.26789573492688	0.29201900974446	TADP	1
3	mixed_conjunction	1.21600000000001	0.51529880082531	0.564218322624439	TPDP	1
3	mixed_conjunction	NA	0.510531478965768	0.515448337767595	TADA	1
3	mixed_conjunction	NA	0.146889520853807	0.189838123236173	TADP	1
3	mixed_conjunction	0.937000000000012	1.26651113751642	1.39058868834979	TPDP	1
3	mixed_conjunction	0.831999999999994	1.04382596093246	1.2228376138017	TPDP	1
3	mixed_conjunction	1.03199999999998	0.48811602232248	0.523553894052766	TPDA	1
3	mixed_conjunction	NA	0.524295189681787	0.566831554425672	TADA	1
3	mixed_conjunction	NA	0.363897590623314	0.420640488315648	TADP	1
3	mixed_conjunction	0.915999999999997	0.308370507118756	0.371085625317615	TPDA	1
3	mixed_conjunction	0.931999999999999	0.291168062844904	0.339403398953661	TPDP	1
3	mixed_conjunction	NA	0.45756814924506	0.415377006683858	TADA	1
3	mixed_conjunction	0.969999999999999	0.276118386355231	0.31530662166902	TPDP	1
3	mixed_conjunction	0.93	0.532412915915676	0.593849673596641	TPDP	1
3	mixed_conjunction	0.858999999999995	0.550069576096394	0.599532510149839	TPDA	1
3	mixed_conjunction	0.943999999999996	0.497589248175809	0.540351828649028	TADP	1
3	mixed_conjunction	1.043	0.739819542236399	0.651249807023454	TPDA	1
3	mixed_conjunction	1.208	0.283419007633512	0.353583704290936	TPDP	1
3	mixed_conjunction	1.36999999999999	0.614322493403323	0.605559989824007	TPDP	1
3	mixed_conjunction	1.051	0.427300834691189	0.421860742913507	TPDP	1
3	mixed_conjunction	NA	0.523933667099948	0.520508324862046	TADA	1
3	mixed_conjunction	1.035	0.178530221344859	0.201786917481178	TPDA	1
3	mixed_conjunction	NA	0.157496906800393	0.175968767712356	TADP	1
3	mixed_conjunction	NA	0.149449991821556	0.155173296929165	TADA	1
3	mixed_conjunction	0.960999999999999	0.685754821336412	0.749208797677941	TPDA	1
3	mixed_conjunction	0.879000000000005	0.582583567758373	0.666195432177891	TPDA	1
3	mixed_conjunction	NA	0.945290597018705	0.883865222507659	TADP	1
3	mixed_conjunction	NA	0.977641635518155	1.08381661185921	TADA	1
3	mixed_conjunction	NA	0.424027474936274	0.47251435930019	TADP	1
3	mixed_conjunction	NA	0.169169554958964	0.216396068490454	TADP	1
3	mixed_conjunction	1.03299999999999	0.237313446012541	0.256118679809833	TPDP	1
3	mixed_conjunction	1.035	0.111456499601339	0.121591585187725	TPDA	1
3	mixed_conjunction	0.951999999999998	0.365058168577029	0.41001478674146	TPDP	1
3	mixed_conjunction	0.947999999999979	0.248919683581067	0.261166885315845	TPDA	1
3	mixed_conjunction	NA	0.385838910690424	0.550950497195991	TADP	1
3	mixed_conjunction	NA	0.516555498390405	0.522236204562187	TADP	1
3	mixed_conjunction	NA	1.18263391608673	1.38175283974731	TADP	1
3	mixed_conjunction	1.10999999999999	1.49504760533149	1.74991167988841	TPDP	1
3	mixed_conjunction	0.801000000000016	3.37756006419479	4.39202481323439	TPDP	1
3	mixed_conjunction	NA	1.13639074027678	1.31490134365227	TADP	1
3	mixed_conjunction	0.919000000000011	1.91468497602199	2.3636437109569	TPDA	1
3	mixed_conjunction	NA	0.295256953999718	0.340619973236302	TADP	1
3	mixed_conjunction	NA	1.60862754998309	2.5350735650141	TADP	1
3	mixed_conjunction	NA	2.17708791567266	2.46225571449223	TADP	1
3	mixed_conjunction	NA	0.81903561616302	1.00699486703241	TADA	1
3	mixed_conjunction	NA	2.3494799260488	2.93400774459933	TADP	1
3	mixed_conjunction	0.950999999999965	2.15959243409951	3.04560083614607	TPDA	1
3	mixed_conjunction	NA	0.442657378376516	0.488747155521083	TADP	1
3	mixed_conjunction	1.09200000000004	0.841692893063767	0.914229206876809	TPDP	1
3	mixed_conjunction	1.053	0.949087065794348	0.98484245891675	TPDP	1
3	mixed_conjunction	NA	0.47503017156125	0.588741848307876	TADA	1
3	mixed_conjunction	NA	0.707340205943351	0.793431116938753	TADP	1
3	mixed_conjunction	0.920000000000016	0.560040582179807	0.614862528543747	TPDP	1
3	mixed_conjunction	NA	0.838916513278105	0.917587778424936	TADA	1
3	mixed_conjunction	0.899000000000001	1.06422384832066	1.15921844355974	TPDP	1
3	mixed_conjunction	NA	1.90555255276171	2.09613615580998	TADP	1
3	mixed_conjunction	NA	1.48035423763544	1.46243585805843	TADA	1
3	mixed_conjunction	NA	0.869497248607235	0.893051552193494	TADP	1
3	mixed_conjunction	NA	0.746958353982725	0.777879733406801	TADP	1
3	mixed_conjunction	NA	0.68791360956209	0.761385512042267	TADP	1
3	mixed_conjunction	0.991999999999962	0.426175189019722	0.551091625302587	TPDP	1
3	mixed_conjunction	NA	0.664554135159777	0.708613847297139	TADA	1
3	mixed_conjunction	NA	0.117291744381501	0.12074811863163	TADA	1
3	mixed_conjunction	NA	0.732030240791435	0.807994218223934	TADP	1
3	mixed_conjunction	0.946000000000026	0.768675342410533	0.747379630243371	TPDP	1
3	mixed_conjunction	1.16500000000002	0.745168311175424	0.765014324212752	TPDP	1
3	mixed_conjunction	0.963999999999999	0.744388913597343	0.904703249717783	TPDP	1
3	mixed_conjunction	0.956999999999994	0.501801503337804	0.519881884277146	TPDP	1
3	mixed_conjunction	1.02900000000005	0.876035367153408	0.88621292367571	TPDA	1
3	mixed_conjunction	0.998000000000047	0.397870827291447	0.475255033541138	TPDP	1
3	mixed_conjunction	NA	0.347022576110777	0.401832197327009	TADA	1
3	mixed_conjunction	NA	0.116242691311826	0.129943611645329	TADA	1
3	mixed_conjunction	0.992000000000001	0.376640643258514	0.437704197493701	TPDP	1
3	mixed_conjunction	NA	0.197870661465729	0.20931373750886	TADP	1
3	mixed_conjunction	NA	0.533304800262815	0.588978656671377	TADP	1
3	mixed_conjunction	NA	0.750100928317136	0.826192370825735	TADP	1
3	mixed_conjunction	NA	0.298753294177704	0.341220054951751	TADA	1
3	mixed_conjunction	0.894999999999996	0.351298447195065	0.375830783927464	TPDP	1
3	mixed_conjunction	NA	0.210478948323076	0.213403112721288	TADP	1
3	mixed_conjunction	1.065	0.297323434370088	0.334486344726735	TPDA	1
3	mixed_conjunction	NA	0.2704119482226	0.287464526736782	TADA	1
3	mixed_conjunction	1.05800000000001	0.18376236493499	0.235675153861267	TPDP	1
3	mixed_conjunction	NA	0.315634611515735	0.341784212833164	TADA	1
3	mixed_conjunction	1.014	0.179858377761577	0.223201989506815	TPDA	1
3	mixed_conjunction	1.04000000000001	0.26389633820041	0.421643222654183	TPDP	1
3	mixed_conjunction	1.01000000000001	0.365239427925836	0.302655011552342	TPDP	1
3	mixed_conjunction	0.974999999999994	0.595073709645502	0.624609758146852	TPDA	1
3	mixed_conjunction	NA	0.695341393385665	0.686582637191427	TADA	1
3	mixed_conjunction	NA	0.403358021227994	0.453875487774634	TADP	1
3	mixed_conjunction	NA	0.21948742410441	0.242925650930896	TADP	1
3	mixed_conjunction	NA	0.105629993408537	0.119687068865806	TADP	1
3	mixed_conjunction	1.136	0.31525806717429	0.353783570496411	TPDP	1
3	mixed_conjunction	0.935000000000002	0.207805231937048	0.248432542616153	TPDP	1
3	mixed_conjunction	0.899000000000001	0.333412752879347	0.338810825350041	TPDP	1
3	mixed_conjunction	NA	0.63336095715803	0.755828976714338	TADP	1
3	mixed_conjunction	NA	0.850493312853186	1.11555393595587	TADP	1
3	mixed_conjunction	NA	0.853540782855618	1.10446926166927	TADA	1
3	mixed_conjunction	0.971000000000004	1.00427421799836	1.22561900215195	TPDA	1
3	mixed_conjunction	NA	1.44201949830775	2.15855782877513	TADP	1
3	mixed_conjunction	0.888999999999982	1.12498616667406	1.3310738097364	TPDP	1
3	mixed_conjunction	1.25	0.695618487295219	1.04648194697068	TPDP	1
3	mixed_conjunction	1.31700000000001	0.58942199000993	0.65555041037554	TPDP	1
3	mixed_conjunction	NA	1.44758170190627	2.29846624220495	TADP	1
3	mixed_conjunction	0.924000000000007	0.805923274892757	1.03819241032923	TPDP	1
3	mixed_conjunction	0.913999999999987	0.728209504634514	0.767889238740082	TPDA	1
3	mixed_conjunction	NA	2.79611286972739	4.10323627465924	TADP	1
3	mixed_conjunction	NA	1.80076525099323	2.77842295243305	TADP	1
3	mixed_conjunction	0.867999999999995	0.558747358516278	0.537893655972893	TPDP	1
3	mixed_conjunction	NA	0.434355376276985	0.476398888244946	TADP	1
3	mixed_conjunction	1.03300000000002	0.581246010846347	0.628362681905198	TPDA	1
3	mixed_conjunction	1.40300000000002	0.563270518179345	0.648032762210756	TPDP	1
3	mixed_conjunction	0.841000000000008	0.188558127638703	0.151093731124544	TPDP	1
3	mixed_conjunction	1.01100000000002	0.72665393000994	0.790039782551753	TPDA	1
3	mixed_conjunction	1.20300000000003	0.559572310136741	0.59442476609854	TPDP	1
3	mixed_conjunction	NA	0.83397485733883	0.938819594936018	TADP	1
3	mixed_conjunction	0.884999999999991	0.508060117151548	0.526501468611779	TPDA	1
3	mixed_conjunction	NA	0.377179059210079	0.375829584881074	TADA	1
3	mixed_conjunction	NA	0.681434515075445	0.729167569510573	TADP	1
3	mixed_conjunction	NA	0.758601526265069	0.83742648455084	TADP	1
3	mixed_conjunction	NA	0.632286478858874	0.76144879567932	TADA	1
3	mixed_conjunction	NA	0.330706628446913	0.356123370037173	TADA	1
3	mixed_conjunction	0.942999999999984	0.361727798212966	0.417058649119431	TPDP	1
3	mixed_conjunction	1.05200000000002	1.65941048694132	1.7582959604159	TPDA	1
3	mixed_conjunction	0.906000000000006	0.703784964070483	0.777052496886382	TPDP	1
3	mixed_conjunction	NA	0.612398289969367	0.689355812291519	TADP	1
3	mixed_conjunction	1.09699999999998	1.22088643114718	1.38682724102549	TPDA	1
3	mixed_conjunction	NA	0.90863125198282	1.0534293697488	TADP	1
3	mixed_conjunction	NA	0.828227703062268	0.867461668624934	TADP	1
3	mixed_conjunction	0.92999999999995	0.494758046605699	0.527631525424985	TPDP	1
3	mixed_conjunction	0.871999999999957	0.447721887585088	0.4777379517047	TPDP	1
3	pure	0.933999999999999	0.264202187530174	0.273853440000506	TPDA	1
3	pure	1.042	0.637194196661871	0.678835167542298	TPDA	1
3	pure	NA	0.467678462412056	0.514150067330537	TADA	1
3	pure	NA	0.130718469843751	0.146492466381723	TADA	1
3	pure	NA	0.118002390060118	0.114669655025616	TADA	1
3	pure	NA	0.573963639586505	0.760792338454984	TADA	1
3	pure	0.743000000000002	0.434389062954421	0.438166129914586	TPDA	1
3	pure	NA	0.785245294825079	0.851080682301638	TADA	1
3	pure	NA	0.837907668679122	0.892425434336874	TADA	1
3	pure	NA	0.727148217890981	0.879571725563315	TADA	1
3	pure	NA	0.318615787378344	0.315904154500756	TADA	1
3	pure	0.843000000000004	0.713498424818531	0.793170399288366	TPDA	1
3	pure	0.896000000000001	0.403932436429933	0.448752950079678	TPDA	1
3	pure	1.02499999999999	0.556366687798875	0.607132375203729	TPDA	1
3	pure	NA	0.713093663507115	0.751283859539118	TADA	1
3	pure	0.89800000000001	1.37783861924271	1.43428890666279	TPDA	1
3	pure	NA	1.2593392557468	1.1793538982445	TADA	1
3	pure	0.980999999999995	0.591316374163488	0.500751255914052	TPDA	1
3	pure	1.06	0.355449048483274	0.369146724883904	TPDA	1
3	pure	NA	0.399874876436773	0.388853350117943	TADA	1
3	pure	NA	0.264423612640394	0.310008093036613	TADA	1
3	pure	NA	0.444626108140237	0.476687530426267	TADA	1
3	pure	0.926000000000016	0.198328152358026	0.253552488984026	TPDA	1
3	pure	NA	0.311632704186127	0.33204767481071	TADA	1
3	pure	0.927999999999997	0.395635980635735	0.455828538688952	TPDA	1
3	pure	NA	1.01662236894665	1.17482573706878	TADA	1
3	pure	1.006	0.648491225585724	0.730363667686923	TPDA	1
3	pure	1.023	2.16848676634097	2.31530060842574	TPDA	1
3	pure	0.997000000000014	2.20608265747797	3.19832241193618	TPDA	1
3	pure	0.896000000000015	0.688818964002271	0.719339018408869	TPDA	1
3	pure	0.921999999999997	0.700509061787315	0.796043438768256	TPDA	1
3	pure	NA	0.66606461680977	0.771580221538597	TADA	1
3	pure	0.88900000000001	0.820523288179448	1.04368281860238	TPDA	1
3	pure	1.274	1.4324081577324	1.59803846952544	TPDA	1
3	pure	1.148	0.706277125679756	0.906871394722997	TPDA	1
3	pure	NA	1.28773562932229	2.19040106848514	TADA	1
3	pure	NA	1.99366116138135	2.2135147320987	TADA	1
3	pure	0.802999999999997	1.40528197796883	1.90687689335508	TPDA	1
3	pure	NA	0.16915001202138	0.268993358776757	TADA	1
3	pure	0.788999999999987	0.833306613992057	0.92386666310867	TPDA	1
3	pure	0.756000000000029	0.320755338604805	0.252282254838681	TPDA	1
3	pure	NA	0.188044287097879	0.194342337081378	TADA	1
3	pure	NA	0.278389894651835	0.306728672684345	TADA	1
3	pure	NA	0.424713480790746	0.443906723474502	TADA	1
3	pure	NA	0.438415876611722	0.469242611446483	TADA	1
3	pure	NA	0.740693518241184	0.86897370057478	TADA	1
3	pure	0.867999999999995	0.811871753954811	0.815788524560946	TPDA	1
3	pure	NA	0.445354948271694	0.4196935898644	TADA	1
3	pure	NA	0.781518468059402	0.692038655190095	TADA	1
3	pure	NA	0.197113136202719	0.26178472948655	TADA	1
3	pure	0.976999999999975	0.676158191672917	0.617242089463277	TPDA	1
3	pure	0.950000000000045	0.352301099759633	0.381954582880282	TPDA	1
3	pure	NA	0.413506194955744	0.422291750145217	TADA	1
3	pure	NA	0.0663036971452599	0.0737256084108626	TADA	1
3	pure	0.762	0.209868336825727	0.229985413943435	TPDA	1
3	pure	0.841999999999985	0.364648935021802	0.322384896716046	TPDA	1
3	pure	NA	0.552394049389964	0.56288020711797	TADA	1
3	pure	0.789000000000044	0.668961566023353	0.755907882328815	TPDA	1
3	pure	0.79000000000002	0.688128997293568	0.637531176143278	TPDA	1
3	pure	0.78000000000003	0.133565856131542	0.138501841431225	TPDA	1
4	mixed_feature	1.512	0.600983730906419	0.659442310053282	TPDA	1
4	mixed_feature	NA	0.277798357344526	0.305962504816938	TADA	1
4	mixed_feature	1.215	0.181046875585245	0.191577606934231	TPDA	1
4	mixed_feature	NA	0.154236277099778	0.164262774275721	TADA	1
4	mixed_feature	NA	0.252381670268506	0.340523070775607	TADA	1
4	mixed_feature	1.297	0.675840104142368	0.79944705724505	TPDP	1
4	mixed_feature	NA	0.486348709374633	0.527477893278901	TADP	1
4	mixed_feature	1.21900000000001	0.42068814291404	0.442010256793178	TPDA	1
4	mixed_feature	1.188	0.169924040972722	0.18416478881649	TPDP	1
4	mixed_feature	NA	0.486185252587541	0.508384671766337	TADP	1
4	mixed_feature	1.18899999999999	0.394080849609367	0.420504396962351	TPDP	1
4	mixed_feature	1.092	0.607868543218614	0.65157066215954	TPDP	1
4	mixed_feature	0.807000000000002	0.538720017072163	0.565701273351142	TPDP	1
4	mixed_feature	1.009	0.328224159263678	0.358189882158238	TPDP	1
4	mixed_feature	0.876000000000005	1.1052597037604	1.24305148392194	TPDA	1
4	mixed_feature	1.07300000000001	0.504951071472527	0.405206990236123	TPDA	1
4	mixed_feature	NA	0.362823404038419	0.361600372964728	TADP	1
4	mixed_feature	1.29299999999998	0.783051767760465	0.808055901524707	TPDP	1
4	mixed_feature	NA	0.27230106437852	0.289190274689592	TADP	1
4	mixed_feature	1.22	0.296504333433543	0.354671741714072	TPDP	1
4	mixed_feature	NA	0.458793353976276	0.515894333017636	TADP	1
4	mixed_feature	NA	0.263573481278519	0.294865979126357	TADP	1
4	mixed_feature	1.29600000000002	0.128067640631099	0.136577998372687	TPDP	1
4	mixed_feature	1.33799999999999	0.103753339260257	0.121760124872119	TPDP	1
4	mixed_feature	NA	0.503284890029937	0.742752503326649	TADP	1
4	mixed_feature	NA	0.520216117255364	0.729975898598484	TADP	1
4	mixed_feature	NA	0.546897555505065	0.747152823863654	TADP	1
4	mixed_feature	NA	1.70327982100451	1.95001288503501	TADP	1
4	mixed_feature	1.36799999999999	3.3040760435236	3.97530462867158	TPDP	1
4	mixed_feature	NA	1.058957266613	1.17193339622666	TADP	1
4	mixed_feature	1.31300000000002	1.31716987210881	1.74505583695729	TPDP	1
4	mixed_feature	NA	0.311107482679631	0.36279791590777	TADA	1
4	mixed_feature	NA	0.865204843996103	1.64987198246215	TADP	1
4	mixed_feature	1.21199999999999	1.23748937327717	1.51604787038977	TPDP	1
4	mixed_feature	NA	1.76264185812722	2.07755838712501	TADP	1
4	mixed_feature	NA	3.07590203616866	4.77271863810952	TADA	1
4	mixed_feature	1.25900000000001	1.53596828856327	1.56718515393397	TPDP	1
4	mixed_feature	1.24100000000004	0.726188908697185	0.83059355852093	TPDA	1
4	mixed_feature	NA	0.544660169228976	0.558472550420282	TADP	1
4	mixed_feature	NA	0.459567884043664	0.565481287999076	TADP	1
4	mixed_feature	NA	0.35969931286267	0.39074234850776	TADA	1
4	mixed_feature	1.58099999999996	0.241318876867888	0.279495669328882	TPDP	1
4	mixed_feature	1.47499999999997	0.403143190513844	0.38341269838427	TPDA	1
4	mixed_feature	NA	0.417174285352538	0.476159981295175	TADA	1
4	mixed_feature	1.74799999999999	0.670243833165013	0.831556722609685	TPDP	1
4	mixed_feature	NA	0.444777640794157	0.502989995037827	TADP	1
4	mixed_feature	NA	0.423763322922934	0.434106390521651	TADA	1
4	mixed_feature	1.47800000000001	0.393856022974203	0.419297508272712	TPDA	1
4	mixed_feature	1.28399999999999	0.395940807606541	0.409340832076797	TPDP	1
4	mixed_feature	1.20499999999998	0.31998509047352	0.391346396002178	TPDP	1
4	mixed_feature	NA	0.563644221696849	0.596072805783644	TADA	1
4	mixed_feature	NA	0.201836061930789	0.228106193220326	TADP	1
4	mixed_feature	NA	0.179095030500802	0.184657562582058	TADA	1
4	mixed_feature	1.48099999999999	0.167043758651715	0.187652602348204	TPDP	1
4	mixed_feature	NA	0.841338600445149	0.883377930099959	TADP	1
4	mixed_feature	1.51400000000001	0.194109384455431	0.187590653995461	TPDA	1
4	mixed_feature	1.40600000000001	0.865578711832875	0.794208906061245	TPDP	1
4	mixed_feature	NA	0.566916310055344	0.646802263059286	TADP	1
4	mixed_feature	NA	0.572207470548123	0.549857855881851	TADP	1
4	mixed_feature	1.56399999999996	0.403425689531477	0.521202024843921	TPDA	1
4	mixed_feature	1.291	0.28450629996524	0.307558192213015	TPDA	1
4	mixed_feature	NA	0.131683777681583	0.143185543382042	TADA	1
4	mixed_feature	1.353	0.318957894803989	0.345785753063412	TPDA	1
4	mixed_feature	NA	0.466947221545833	0.45409908858288	TADA	1
4	mixed_feature	NA	0.533060202177829	0.58763309038759	TADA	1
4	mixed_feature	1.479	0.620178686254278	0.669001105116202	TPDP	1
4	mixed_feature	NA	0.466291086880102	0.493539931407288	TADP	1
4	mixed_feature	1.422	0.612538139439857	0.715804027643053	TPDA	1
4	mixed_feature	1.607	0.402597243862139	0.421513332155333	TPDP	1
4	mixed_feature	NA	0.536928677131444	0.486278369091466	TADP	1
4	mixed_feature	1.54299999999999	0.0994270162406254	0.113800345254943	TPDP	1
4	mixed_feature	1.488	0.459718310625966	0.498464039049138	TPDP	1
4	mixed_feature	NA	1.22673500888739	1.24153116957894	TPDP	0
4	mixed_feature	1.375	0.113756721961644	0.121919149355131	TPDP	1
4	mixed_feature	1.393	0.599086958281448	0.495749011738848	TPDA	1
4	mixed_feature	1.41800000000001	0.838366427180241	0.876564031221876	TPDA	1
4	mixed_feature	NA	0.729828402779832	0.775074820784905	TADP	1
4	mixed_feature	1.56299999999999	1.05424519133876	1.08218421515968	TPDP	1
4	mixed_feature	NA	0.386292299932633	0.423787470018723	TADP	1
4	mixed_feature	1.35300000000001	0.457670869806381	0.494958244595957	TPDP	1
4	mixed_feature	NA	0.261862708691014	0.299420965509765	TADP	1
4	mixed_feature	NA	0.362166701825636	0.482775849436018	TADP	1
4	mixed_feature	1.22799999999998	0.592712588847554	0.695143474658657	TPDP	1
4	mixed_feature	1.50700000000001	0.377888835861079	0.421479138147442	TPDP	1
4	mixed_feature	NA	0.672924562636441	0.615825678887778	TADP	1
4	mixed_feature	NA	0.719841255532735	1.0282761179857	TADP	1
4	mixed_feature	NA	0.99434262238591	1.18814541301247	TADP	1
4	mixed_feature	NA	2.16327672286753	2.45727207723607	TADP	1
4	mixed_feature	1.45600000000002	2.46580342219656	4.02169996182179	TPDP	1
4	mixed_feature	NA	1.17533984040047	1.58597306623822	TADP	1
4	mixed_feature	1.43799999999999	1.67218114924661	2.04436026279178	TPDP	1
4	mixed_feature	NA	1.77030379806337	1.78147215976499	TADA	1
4	mixed_feature	NA	1.01527222592482	1.24719256868507	TADP	1
4	mixed_feature	1.63300000000001	2.46093066460548	3.016342096726	TPDP	1
4	mixed_feature	NA	1.74037290949824	2.13039847589883	TADP	1
4	mixed_feature	NA	2.81570688373814	4.09071963423323	TADA	1
4	mixed_feature	1.16800000000001	2.96045134532781	3.91885624493187	TPDP	1
4	mixed_feature	1.26800000000003	0.469910407906315	0.586822375878721	TPDA	1
4	mixed_feature	NA	0.797417568941639	0.862271687852302	TADP	1
4	mixed_feature	NA	0.325164268396823	0.414260335566851	TADP	1
4	mixed_feature	NA	0.358635465502114	0.42214839623228	TADA	1
4	mixed_feature	1.334	0.421469058767798	0.459398237901762	TPDP	1
4	mixed_feature	1.46199999999999	0.37823097439852	0.425971593734706	TPDA	1
4	mixed_feature	NA	0.157057837024538	0.231232933294162	TADA	1
4	mixed_feature	1.57099999999997	0.579542987944128	0.74612094105445	TPDP	1
4	mixed_feature	NA	0.403477109131238	0.543474441591634	TADP	1
4	mixed_feature	NA	1.42491743209818	1.63987561670681	TADA	1
4	mixed_feature	1.64500000000004	0.688725400032573	0.721621055585735	TPDA	1
4	mixed_feature	1.89299999999997	0.592535019945102	0.619588640752319	TPDP	1
4	mixed_feature	2.07799999999997	0.731720846440716	0.840433085011945	TPDP	1
4	mixed_feature	NA	0.355733992362609	0.406671912443549	TADA	1
4	mixed_feature	NA	0.40075699515106	0.473076666562539	TADP	1
4	mixed_feature	NA	0.428263049539259	0.494763971694775	TADA	1
4	mixed_feature	1.62799999999999	0.433418960779233	0.537964165818631	TPDP	1
4	mixed_feature	NA	0.799956252963607	0.767970217606346	TADP	1
4	mixed_feature	NA	0.21017837814063	0.272495833873927	TPDA	0
4	mixed_feature	NA	1.15039837152189	1.31503003683622	TPDP	0
4	mixed_feature	NA	0.311679803733677	0.311402957591402	TADP	1
4	mixed_feature	NA	0.483675516221031	0.50558311007984	TADP	1
4	mixed_feature	1.43400000000003	0.746171356601936	0.882551590661781	TPDA	1
4	mixed_feature	NA	0.395419239454368	0.395172633702115	TADA	1
4	mixed_feature	NA	0.231793372421675	0.23571381893527	TADP	1
4	mixed_feature	NA	0.181960394415611	0.201289678484636	TADP	1
4	mixed_feature	NA	0.260823184891678	0.267484302181413	TADP	1
4	mixed_feature	NA	0.562472873814407	0.634011302477676	TADP	1
4	mixed_feature	1.921	0.738561150436441	0.784366303848796	TPDP	1
4	mixed_feature	1.755	0.650745075765337	0.726830439319102	TPDP	1
4	mixed_feature	NA	0.477968509139818	0.504566293170783	TADP	1
4	mixed_feature	1.495	0.177968708885038	0.185200851830061	TPDA	1
4	mixed_feature	NA	0.355055175264317	0.415153697256919	TADP	1
4	mixed_feature	NA	0.354111352895645	0.353673067867923	TADP	1
4	mixed_feature	1.464	0.514313754264696	0.567131604474862	TPDA	1
4	mixed_feature	NA	0.722455953745699	0.73571533362798	TADA	1
4	mixed_feature	1.437	0.993161669645046	1.07891089423211	TPDP	1
4	mixed_feature	NA	1.23765332041807	1.3436041215687	TADA	1
4	mixed_feature	1.459	0.772679536849959	0.853205112472361	TPDP	1
4	mixed_feature	NA	0.388796431314349	0.422095576310349	TADP	1
4	mixed_feature	1.42400000000001	0.693686461866306	0.817591609505286	TPDA	1
4	mixed_feature	1.43700000000001	0.551854147397662	0.535557940675236	TPDP	1
4	mixed_feature	NA	0.254769127593849	0.329728500560818	TADP	1
4	mixed_feature	NA	0.377666324244178	0.401329446980739	TADP	1
4	mixed_feature	1.53399999999999	0.152408267783414	0.194165739621066	TPDA	1
4	mixed_feature	1.37100000000001	0.552952076486505	0.610236600233061	TPDP	1
4	mixed_feature	NA	0.609103353897629	0.748047168855719	TADP	1
4	mixed_feature	1.524	0.755019291001027	0.757387996218858	TPDP	1
4	mixed_feature	NA	1.10669404105162	1.25505960044356	TPDA	0
4	mixed_feature	1.458	1.71233018817115	2.47764967182287	TPDP	1
4	mixed_feature	1.46599999999998	2.77790523262041	4.62571949979002	TPDP	1
4	mixed_feature	1.33999999999997	2.45349021976003	2.97611482656474	TPDP	1
4	mixed_feature	1.42400000000001	2.45143970613886	2.95071777302404	TPDP	1
4	mixed_feature	NA	1.63102776039705	2.27367617002139	TADA	1
4	mixed_feature	NA	0.914163715917905	1.10047472789393	TADP	1
4	mixed_feature	1.52099999999999	1.25756713796488	1.6481910627281	TPDP	1
4	mixed_feature	NA	4.43142214583637	5.14822781445289	TPDA	0
4	mixed_feature	NA	2.84340396616602	4.55882056099783	TADA	1
4	mixed_feature	1.55099999999999	1.9389496095731	2.92586369014917	TPDA	1
4	mixed_feature	1.55200000000002	0.584908665974348	0.689544945479139	TPDA	1
4	mixed_feature	NA	0.59308006537817	0.620460829222121	TADP	1
4	mixed_feature	NA	0.213522893544615	0.253831374363382	TADP	1
4	mixed_feature	NA	0.442316651242887	0.488691802426939	TADA	1
4	mixed_feature	1.80899999999997	0.618371947762232	0.672485194380605	TPDP	1
4	mixed_feature	1.57100000000003	0.514782650719675	0.645448054724587	TPDP	1
4	mixed_feature	NA	0.38889686699156	0.510660130339938	TADP	1
4	mixed_feature	1.62700000000001	0.730178733086498	0.86024670099799	TPDA	1
4	mixed_feature	1.43600000000004	0.466798849435943	0.48028622509335	TPDP	1
4	mixed_feature	NA	0.228580372492592	0.253327546493733	TADA	1
4	mixed_feature	NA	0.452036983919278	0.56795568783038	TPDA	0
4	mixed_feature	NA	0.440648157455452	0.529049916547161	TADA	1
4	mixed_feature	NA	0.680513289114269	0.719094694915162	TADA	1
4	mixed_feature	NA	0.231557461582261	0.263835204199594	TADA	1
4	mixed_feature	1.74900000000002	0.406548101516127	0.490784938436272	TPDP	1
4	mixed_feature	NA	0.698301883714106	0.85466200452903	TADP	1
4	mixed_feature	NA	0.349429511290997	0.446820332877136	TADP	1
4	mixed_feature	NA	2.30259721982347	2.48244846392426	TADP	1
4	mixed_feature	1.39699999999999	0.437956717635958	0.559258066174511	TPDP	1
4	mixed_feature	NA	0.493991637236357	0.689120692546874	TPDP	0
4	mixed_feature	NA	0.538168600529308	0.599145575307393	TPDP	0
4	mixed_feature	NA	0.703645728831432	0.760871166712866	TADP	1
4	mixed_feature	2.423	0.257380871322844	0.297396452614572	TPDP	1
4	mixed_feature	NA	0.851119994879647	0.916862322379245	TADP	1
4	mixed_conjunction	NA	0.361317571794105	0.410583736881626	TADA	1
4	mixed_conjunction	1.633	0.359891100186354	0.449449375333022	TPDA	1
4	mixed_conjunction	NA	0.668179863929	0.740565351561524	TADP	1
4	mixed_conjunction	NA	0.392799994690903	0.410821414496597	TADP	1
4	mixed_conjunction	1.421	0.358457632996363	0.395073789944147	TPDA	1
4	mixed_conjunction	1.667	0.690892016672767	0.714775712313257	TPDP	1
4	mixed_conjunction	NA	0.397093131487911	0.40959949731103	TADP	1
4	mixed_conjunction	1.449	0.374166584336663	0.476286860620316	TPDA	1
4	mixed_conjunction	1.53200000000001	0.414176796484948	0.402307766643272	TPDA	1
4	mixed_conjunction	NA	0.425495784032718	0.365251435594098	TADP	1
4	mixed_conjunction	1.17	0.248137566286428	0.321847192997856	TPDA	1
4	mixed_conjunction	NA	0.262998436272869	0.294443683308106	TADP	1
4	mixed_conjunction	NA	0.199869454066611	0.218944073880799	TADP	1
4	mixed_conjunction	NA	0.615234994716936	0.654362008238441	TADA	1
4	mixed_conjunction	1.40599999999999	0.63863377598872	0.654506621749992	TPDP	1
4	mixed_conjunction	NA	2.0273699822492	2.25357012760246	TADP	1
4	mixed_conjunction	1.36900000000001	0.480503939683148	0.589690554984414	TPDP	1
4	mixed_conjunction	NA	0.569450439064984	0.649439960535648	TADP	1
4	mixed_conjunction	1.202	0.610789337277049	0.750615296506787	TPDA	1
4	mixed_conjunction	1.34799999999998	0.579457680072504	0.666801072280522	TPDP	1
4	mixed_conjunction	NA	0.345308750412556	0.396221550292574	TADP	1
4	mixed_conjunction	NA	0.381328185749245	0.432269843287059	TADP	1
4	mixed_conjunction	1.52699999999999	0.283914846466983	0.296098783751847	TPDP	1
4	mixed_conjunction	NA	0.353387951648742	0.385363761999845	TADP	1
4	mixed_conjunction	1.42699999999999	1.06654806103629	1.0938561207848	TPDP	1
4	mixed_conjunction	1.22300000000001	1.24940403541246	1.41425525340973	TPDP	1
4	mixed_conjunction	1.703	3.1119178609269	3.62188613374782	TPDP	1
4	mixed_conjunction	1.55500000000001	1.18840414416664	1.44422505862719	TPDP	1
4	mixed_conjunction	NA	2.2684326225283	2.49410580721687	TADA	1
4	mixed_conjunction	1.21099999999998	1.35865253465627	1.78707187170896	TPDP	1
4	mixed_conjunction	NA	0.916140083612155	1.32042287340629	TADP	1
4	mixed_conjunction	NA	0.465880552128884	0.555175722307851	TADA	1
4	mixed_conjunction	NA	1.13501478021362	1.87140036692668	TADP	1
4	mixed_conjunction	1.465	1.66291287009663	1.91350444157314	TPDP	1
4	mixed_conjunction	NA	2.04730619866783	2.49990531834019	TPDP	0
4	mixed_conjunction	NA	4.40486894764458	5.21847661261464	TADP	1
4	mixed_conjunction	NA	2.22302207872682	2.85628848928096	TADA	1
4	mixed_conjunction	NA	1.46464944308387	1.64951601500237	TPDP	0
4	mixed_conjunction	1.67099999999999	0.649956355461224	0.730303121257516	TPDP	1
4	mixed_conjunction	NA	0.786025046913926	0.828763137313903	TADP	1
4	mixed_conjunction	1.40699999999998	0.493997677055487	0.587135697932788	TPDP	1
4	mixed_conjunction	1.48499999999996	0.361888161725882	0.358069207562346	TPDP	1
4	mixed_conjunction	NA	0.366867934726901	0.441168986755878	TADA	1
4	mixed_conjunction	1.39500000000004	0.493127787110411	0.567177821888081	TPDP	1
4	mixed_conjunction	NA	0.606710805169367	0.83019867918577	TADP	1
4	mixed_conjunction	NA	0.427185165098331	0.534274894917289	TPDA	0
4	mixed_conjunction	1.46199999999999	0.246885585874265	0.387523047102358	TPDA	1
4	mixed_conjunction	NA	0.605843501041105	0.719409015945777	TADP	1
4	mixed_conjunction	NA	0.387199875723636	0.458299147013256	TADA	1
4	mixed_conjunction	NA	0.537617602607457	0.688814428343656	TADA	1
4	mixed_conjunction	NA	0.537332402639404	0.589696337433679	TADP	1
4	mixed_conjunction	1.70500000000004	0.325396700592549	0.41877608030472	TPDP	1
4	mixed_conjunction	NA	0.31862940151136	0.41816482763697	TADA	1
4	mixed_conjunction	NA	0.579288450348969	0.62989165757082	TADP	1
4	mixed_conjunction	1.71800000000002	0.240778139767977	0.303570147025824	TPDP	1
4	mixed_conjunction	1.74299999999999	0.343496472987824	0.373608289773481	TPDP	1
4	mixed_conjunction	1.50200000000001	0.7391622733432	0.763264633843107	TPDA	1
4	mixed_conjunction	NA	0.618421062585128	0.675866074073255	TADA	1
4	mixed_conjunction	NA	0.415873634893662	0.437863344406598	TADP	1
4	mixed_conjunction	1.91900000000004	0.385590319653876	0.439568877882857	TPDA	1
4	mixed_conjunction	2.141	0.492358782060165	0.594075093154187	TPDP	1
4	mixed_conjunction	NA	0.272011025110151	0.256322607234474	TADA	1
4	mixed_conjunction	1.579	0.374182999827565	0.443955343699243	TPDP	1
4	mixed_conjunction	NA	0.486832753400687	0.477014831792908	TPDP	0
4	mixed_conjunction	NA	0.351762451830814	0.401408774738482	TPDA	0
4	mixed_conjunction	NA	0.431303459152453	0.509997149622824	TADP	1
4	mixed_conjunction	NA	0.741690666228512	0.649755466183025	TPDA	0
4	mixed_conjunction	1.17900000000001	0.756707645959213	0.974064167972412	TPDP	1
4	mixed_conjunction	1.381	0.521812675304757	0.573568094341349	TPDP	1
4	mixed_conjunction	1.29100000000001	0.468330795839511	0.459823800925907	TPDP	1
4	mixed_conjunction	NA	0.301309894039768	0.339756808396702	TADA	1
4	mixed_conjunction	NA	0.574084402571304	0.587487633836883	TPDA	0
4	mixed_conjunction	NA	0.52189366626808	0.61330987454836	TADP	1
4	mixed_conjunction	NA	0.168444892002424	0.190445749419595	TADA	1
4	mixed_conjunction	1.426	0.364047858933424	0.402055828304685	TPDA	1
4	mixed_conjunction	1.22199999999999	0.998879366544017	1.07381888758197	TPDA	1
4	mixed_conjunction	NA	0.824001913273387	0.886073810133779	TADP	1
4	mixed_conjunction	NA	0.380298839640693	0.385230841758602	TADA	1
4	mixed_conjunction	NA	0.529220845986772	0.593156637832699	TADP	1
4	mixed_conjunction	NA	0.427770492863421	0.449191004488724	TADP	1
4	mixed_conjunction	1.63900000000001	0.205716949027121	0.257041421351942	TPDP	1
4	mixed_conjunction	NA	0.29641803911056	0.343545711040093	TPDA	0
4	mixed_conjunction	1.863	0.191113600270994	0.208400790853579	TPDP	1
4	mixed_conjunction	1.14600000000002	0.0911372956345209	0.100232840407588	TPDA	1
4	mixed_conjunction	NA	0.12405642535642	0.149822616507264	TADP	1
4	mixed_conjunction	NA	0.442017222091656	0.39495861392181	TADP	1
4	mixed_conjunction	NA	0.511319909564262	0.59837130953196	TADP	1
4	mixed_conjunction	1.46699999999998	0.416559991890902	0.563846495751226	TPDP	1
4	mixed_conjunction	NA	1.92744504084258	2.11385826153537	TPDP	0
4	mixed_conjunction	NA	2.91236257450734	4.3044578016479	TADP	1
4	mixed_conjunction	NA	2.95858439780499	3.29561183898127	TPDA	0
4	mixed_conjunction	NA	1.46907117757855	1.72992606865005	TADP	1
4	mixed_conjunction	NA	1.51727073036356	2.38638389662102	TADP	1
4	mixed_conjunction	NA	0.771523667344971	0.842896510853423	TADP	1
4	mixed_conjunction	NA	1.80163167972071	2.06764066446758	TADA	1
4	mixed_conjunction	NA	1.10246732840716	1.31515677265531	TADP	1
4	mixed_conjunction	1.38399999999996	3.59435623811835	5.10135554718023	TPDA	1
4	mixed_conjunction	NA	1.5865699689024	2.29058736118809	TADP	1
4	mixed_conjunction	1.54500000000002	0.578413699400274	0.708301273360139	TPDP	1
4	mixed_conjunction	NA	0.531254129474016	0.633814876629555	TPDP	0
4	mixed_conjunction	NA	0.342908143689122	0.381933328095849	TADA	1
4	mixed_conjunction	NA	0.844372546795237	0.942387212239517	TADP	1
4	mixed_conjunction	1.34499999999997	0.305483666764708	0.340038640915389	TPDP	1
4	mixed_conjunction	NA	0.575475223812813	0.653863248341648	TADA	1
4	mixed_conjunction	NA	0.590220335443039	0.650951361459621	TPDP	0
4	mixed_conjunction	NA	0.864518824936094	0.950061478000257	TADP	1
4	mixed_conjunction	NA	0.349608793331819	0.391439685235066	TADA	1
4	mixed_conjunction	NA	0.508808788495382	0.494413557046138	TADP	1
4	mixed_conjunction	NA	1.0328468704472	1.23250184237537	TADP	1
4	mixed_conjunction	NA	0.784210201087527	0.842453544079634	TADP	1
4	mixed_conjunction	1.375	0.606106196157506	0.757764556526709	TPDP	1
4	mixed_conjunction	NA	0.784286096805055	0.844360910182655	TADA	1
4	mixed_conjunction	NA	0.253213245831789	0.283017385095374	TADA	1
4	mixed_conjunction	NA	0.227953717656092	0.255017937881149	TADP	1
4	mixed_conjunction	1.76400000000001	0.666619098275205	0.824185002574797	TPDP	1
4	mixed_conjunction	1.98000000000002	0.906748611452201	1.05752241479439	TPDP	1
4	mixed_conjunction	NA	0.560658350929512	0.636725867887816	TPDP	0
4	mixed_conjunction	NA	1.00585875099592	1.05634732424512	TPDP	0
4	mixed_conjunction	NA	0.31692877175663	0.358833524929628	TPDA	0
4	mixed_conjunction	NA	0.210973625504902	0.243310148459355	TPDP	0
4	mixed_conjunction	NA	0.661551570828174	0.751791097770274	TADA	1
4	mixed_conjunction	NA	0.490598003459386	0.521883601071264	TADA	1
4	mixed_conjunction	1.558	0.14108460700547	0.163798594251131	TPDP	1
4	mixed_conjunction	NA	0.386933336763943	0.442121645748644	TADP	1
4	mixed_conjunction	NA	0.30211070025404	0.338284493030911	TADP	1
4	mixed_conjunction	NA	0.940755793560171	1.01775942482046	TADP	1
4	mixed_conjunction	NA	0.822635170294484	0.983231506144682	TADA	1
4	mixed_conjunction	1.773	0.526596266979852	0.44248541280311	TPDP	1
4	mixed_conjunction	NA	1.30222194643673	1.44016016241246	TADP	1
4	mixed_conjunction	1.51100000000001	0.857052592241572	1.05618639844679	TPDA	1
4	mixed_conjunction	NA	0.612611690836297	0.702983921034827	TADA	1
4	mixed_conjunction	NA	0.214200723815758	0.227699916123286	TPDP	0
4	mixed_conjunction	NA	0.606851418785043	0.657712028619005	TADA	1
4	mixed_conjunction	NA	0.601822382647181	0.713511295905229	TPDA	0
4	mixed_conjunction	1.133	0.747147199978652	0.761096367441368	TPDP	1
4	mixed_conjunction	NA	0.187216490781155	0.230459176553423	TPDP	0
4	mixed_conjunction	1.21599999999999	0.603561041379498	0.691473931943901	TPDA	1
4	mixed_conjunction	NA	1.02018538629364	1.09833228138518	TADA	1
4	mixed_conjunction	NA	0.526211231994006	0.57024357213257	TADP	1
4	mixed_conjunction	NA	1.11044556121674	1.16175225129969	TADP	1
4	mixed_conjunction	NA	0.556702913788623	0.657588266578451	TADP	1
4	mixed_conjunction	1.31899999999999	0.276716797107516	0.366825291156207	TPDP	1
4	mixed_conjunction	NA	0.426056819215726	0.521187598695357	TPDP	0
4	mixed_conjunction	1.06	0.664847611595681	0.777996310054312	TPDP	1
4	mixed_conjunction	NA	0.858013208588327	0.706795279294547	TADP	1
4	mixed_conjunction	NA	0.590803266513214	0.85715741213245	TADP	1
4	mixed_conjunction	NA	0.715200923562667	0.824739442206986	TADA	1
4	mixed_conjunction	1.74299999999999	2.01642910130181	2.3927947783625	TPDA	1
4	mixed_conjunction	NA	4.16747151330379	6.06476884269823	TADP	1
4	mixed_conjunction	1.239	2.36786377686286	3.39580481876769	TPDP	1
4	mixed_conjunction	1.203	2.16342761836401	2.66885786849744	TPDP	1
4	mixed_conjunction	1.22199999999998	1.87472190712721	2.81165210737993	TPDP	1
4	mixed_conjunction	NA	0.472868341785892	0.544456287426703	TADP	1
4	mixed_conjunction	1.321	1.72827057078304	1.97927401577103	TPDP	1
4	mixed_conjunction	1.232	1.46354254875398	1.53146197447302	TPDA	1
4	mixed_conjunction	NA	2.76628939204752	4.4607338102493	TADP	1
4	mixed_conjunction	NA	0.520849863342791	0.646640977727625	TADP	1
4	mixed_conjunction	1.29599999999999	0.343849201588672	0.426107195676665	TPDP	1
4	mixed_conjunction	NA	0.622256624927102	0.671385642185209	TADP	1
4	mixed_conjunction	1.21800000000002	0.683739491458333	0.703076091199693	TPDA	1
4	mixed_conjunction	1.43200000000002	0.381780857830032	0.412513169927074	TPDP	1
4	mixed_conjunction	NA	0.417922058429316	0.447712017960282	TPDP	0
4	mixed_conjunction	NA	0.353957638684859	0.385074620913478	TPDA	0
4	mixed_conjunction	1.57599999999996	0.707353048732992	0.758825917556755	TPDP	1
4	mixed_conjunction	NA	0.576937882771461	0.61049668321937	TADP	1
4	mixed_conjunction	1.447	0.589708675738038	0.609678739403047	TPDA	1
4	mixed_conjunction	NA	0.241132168497724	0.294278889646959	TADA	1
4	mixed_conjunction	NA	0.33904525995401	0.31946181691731	TADP	1
4	mixed_conjunction	NA	0.806718710705903	0.887588125502164	TADP	1
4	mixed_conjunction	NA	0.494821824322499	0.477484022434817	TADA	1
4	mixed_conjunction	NA	0.224778579656592	0.287293248140408	TADA	1
4	mixed_conjunction	1.66300000000001	0.200693339244437	0.23883800788397	TPDP	1
4	mixed_conjunction	NA	0.234445161082898	0.256222961047921	TPDA	0
4	mixed_conjunction	1.08699999999999	0.335961597024929	0.401473950311477	TPDP	1
4	mixed_conjunction	NA	0.32301026394782	0.314864256025806	TADP	1
4	mixed_conjunction	0.981999999999971	0.383321189370928	0.422426668277586	TPDA	1
4	mixed_conjunction	NA	0.430486020136544	0.475537927007074	TADP	1
4	mixed_conjunction	NA	0.614784518703138	0.768020498692279	TADP	1
4	mixed_conjunction	1.42599999999999	0.801774593394816	0.83505215894163	TPDP	1
4	mixed_conjunction	1.02100000000002	0.413262071958897	0.454436999843044	TPDP	1
4	pure	1.213	0.584749677423435	0.690805787987176	TPDA	1
4	pure	1.147	0.644803410043707	0.715277982955383	TPDA	1
4	pure	NA	0.134493816957428	0.146831259432498	TADA	1
4	pure	NA	0.143501061428723	0.173381802920683	TADA	1
4	pure	NA	0.313438162919717	0.357537993125219	TADA	1
4	pure	NA	0.898174257409002	0.842188666099652	TADA	1
4	pure	1.369	0.251552921737814	0.331893745233842	TPDA	1
4	pure	NA	0.327351578608914	0.455134858391829	TADA	1
4	pure	NA	0.132187523314503	0.143798018819127	TADA	1
4	pure	NA	0.478980775681019	0.610141690898781	TADA	1
4	pure	NA	0.209370800261685	0.238947336725545	TADA	1
4	pure	1.486	0.572490880846364	0.644076546178923	TPDA	1
4	pure	1.127	0.606932268628191	0.646722203875068	TPDA	1
4	pure	1.087	0.40319283545519	0.440840868232196	TPDA	1
4	pure	NA	0.543280729124295	0.588397062031046	TADA	1
4	pure	1.11199999999999	1.07999209493625	1.13642659019287	TPDA	1
4	pure	NA	0.608437476251203	0.555787413422137	TADA	1
4	pure	1.178	0.803118083897571	0.882775569779834	TPDA	1
4	pure	1.18299999999999	0.31941617394819	0.379139962917212	TPDA	1
4	pure	NA	0.652197665425496	0.615652899377952	TADA	1
4	pure	NA	0.199803172698282	0.21910527231211	TADA	1
4	pure	NA	0.336694841025784	0.357920824616839	TADA	1
4	pure	1.11500000000001	0.373905247650716	0.386638767951395	TPDA	1
4	pure	NA	0.329050634435166	0.35704878634323	TADA	1
4	pure	1.124	0.853858477767518	0.954387862112545	TPDA	1
4	pure	NA	1.26122876372754	1.33677064842862	TADA	1
4	pure	1.20100000000002	0.299701476542237	0.370182388228602	TPDA	1
4	pure	1.148	1.85581697748193	2.19706825631483	TPDA	1
4	pure	1.03999999999999	2.27287001103827	3.17860473712527	TPDA	1
4	pure	1.27500000000001	1.82481411524182	2.04321818236952	TPDA	1
4	pure	1.09899999999999	2.62088933721258	2.84987756983727	TPDA	1
4	pure	NA	0.888625192456176	1.74559907205376	TADA	1
4	pure	1.03399999999999	0.516018458891545	0.5919454927988	TPDA	1
4	pure	NA	1.48991714491926	2.0375150402148	TPDA	0
4	pure	NA	1.31911082507488	1.44469835394381	TPDA	0
4	pure	NA	1.11155717600067	1.32406955432567	TADA	1
4	pure	NA	2.48517531339844	3.04862290897934	TADA	1
4	pure	1.17700000000002	1.23210018743615	1.9567826140269	TPDA	1
4	pure	NA	0.451213822347607	0.496519759808408	TADA	1
4	pure	1.27199999999999	0.554225088476349	0.589076251200327	TPDA	1
4	pure	1.04199999999997	0.409850281769386	0.454640145862216	TPDA	1
4	pure	NA	0.510949249813166	0.58459566260877	TADA	1
4	pure	NA	0.169309751678133	0.204692063404652	TADA	1
4	pure	NA	0.25171883221885	0.263867882788693	TADA	1
4	pure	NA	0.253921260739572	0.311798474920644	TADA	1
4	pure	NA	0.356083089165087	0.316944709648122	TADA	1
4	pure	1.00200000000001	0.508867625887764	0.509746014099902	TPDA	1
4	pure	NA	0.394170040111312	0.320797120573022	TADA	1
4	pure	NA	0.432073122958276	0.503627771608156	TADA	1
4	pure	NA	0.123424408369064	0.137316177735094	TADA	1
4	pure	1.25399999999996	0.475132792250513	0.631933246788865	TPDA	1
4	pure	1.291	0.5203264051942	0.569980308307238	TPDA	1
4	pure	NA	0.265887956544454	0.290826752933516	TADA	1
4	pure	NA	0.498789543113594	0.601456266572227	TADA	1
4	pure	1.21100000000001	0.696947195441304	0.791193275867627	TPDA	1
4	pure	0.911999999999978	0.718259546354246	0.763295047079623	TPDA	1
4	pure	NA	0.610646674489342	0.609522221809546	TADA	1
4	pure	0.983000000000004	0.359588559794381	0.451701570038151	TPDA	1
4	pure	1.00200000000001	0.372921649002929	0.379371523956569	TPDA	1
4	pure	0.916999999999973	0.201801770287126	0.244250153173646	TPDA	1
5	mixed_feature	1.135	0.230118558027709	0.285221560063425	TPDA	1
5	mixed_feature	NA	0.607966315713878	0.649435130638447	TADA	1
5	mixed_feature	1.074	0.287378869319469	0.346891431945795	TPDA	1
5	mixed_feature	NA	0.461376422836754	0.497779178322681	TADA	1
5	mixed_feature	NA	0.788870125480239	0.869906348673877	TADA	1
5	mixed_feature	1.17100000000001	0.344340199577286	0.356876355650535	TPDP	1
5	mixed_feature	NA	0.499335239180129	0.589672790622053	TADP	1
5	mixed_feature	1.037	1.01907181077615	1.28679533753815	TPDA	1
5	mixed_feature	1.062	0.304999289889429	0.386513038455734	TPDP	1
5	mixed_feature	NA	0.703726064869022	0.745860538115778	TADP	1
5	mixed_feature	1.26100000000001	0.581617240572644	0.643255418166497	TPDP	1
5	mixed_feature	1.119	0.497791491876227	0.542183863839041	TPDP	1
5	mixed_feature	0.950999999999993	0.675210597577919	0.708730790842309	TPDP	1
5	mixed_feature	1.15300000000001	0.766345857183996	0.856708840365435	TPDP	1
5	mixed_feature	1.023	0.443266756121683	0.471855318383095	TPDA	1
5	mixed_feature	1.098	0.249252741223061	0.293908021538698	TPDA	1
5	mixed_feature	NA	0.261330151612832	0.381139234293604	TADP	1
5	mixed_feature	1.01400000000001	0.640668105762681	0.701455918778946	TPDP	1
5	mixed_feature	NA	0.569065898843749	0.60954244407252	TADP	1
5	mixed_feature	1.084	0.338878952631885	0.361405029950991	TPDP	1
5	mixed_feature	NA	0.950435712907766	1.13553540602977	TADP	1
5	mixed_feature	NA	0.616875860246675	0.68443003440171	TADP	1
5	mixed_feature	1.108	0.415588913848007	0.403195806047658	TPDP	1
5	mixed_feature	1	0.159020492126803	0.192332399974281	TPDP	1
5	mixed_feature	NA	0.119417162418045	0.140446196889568	TADP	1
5	mixed_feature	NA	0.752061175099887	0.846734122960764	TADP	1
5	mixed_feature	NA	0.370650958600515	0.477297874739959	TADP	1
5	mixed_feature	NA	0.311592843039776	0.388378010707778	TADP	1
5	mixed_feature	1.08599999999998	0.959116412850854	1.6084574235635	TPDP	1
5	mixed_feature	NA	2.2792683857712	3.80814960175557	TADP	1
5	mixed_feature	1.11800000000002	1.81754507230227	2.19686214193336	TPDP	1
5	mixed_feature	NA	0.834955049753071	1.05532802937477	TADA	1
5	mixed_feature	NA	0.851201224553329	0.999220028878543	TADP	1
5	mixed_feature	1.01900000000001	0.655522780624682	0.911581009744432	TPDP	1
5	mixed_feature	NA	1.28382535684038	1.42362680584037	TADP	1
5	mixed_feature	NA	0.830265453144002	0.950713051136764	TADA	1
5	mixed_feature	1.04899999999998	2.21090654267262	3.83397575079468	TPDP	1
5	mixed_feature	1.267	1.06571901314326	1.29207803128724	TPDA	1
5	mixed_feature	NA	0.785340817522699	1.04773305583773	TADP	1
5	mixed_feature	NA	0.456985231037698	0.487988943052319	TADP	1
5	mixed_feature	NA	0.268810198664908	0.285383776985289	TADA	1
5	mixed_feature	1.13999999999999	0.305426054676427	0.362277586060985	TPDP	1
5	mixed_feature	1.221	0.409378439344466	0.475343030528704	TPDA	1
5	mixed_feature	NA	0.569988107416	0.629299717762033	TADA	1
5	mixed_feature	1.07300000000004	0.372765988221145	0.373649857896609	TPDP	1
5	mixed_feature	NA	0.6858411683131	0.672838092916104	TADP	1
5	mixed_feature	NA	0.17060526325808	0.177331504709107	TADA	1
5	mixed_feature	1.09199999999998	0.202603839018751	0.335385176038173	TPDA	1
5	mixed_feature	0.988999999999976	0.211377178765158	0.319518127201962	TPDP	1
5	mixed_feature	1.11799999999999	0.548902620759906	0.588158228754929	TPDP	1
5	mixed_feature	NA	0.558574978544129	0.595457986370995	TADA	1
5	mixed_feature	NA	0.275124810077817	0.311572425921429	TADP	1
5	mixed_feature	NA	0.338639930041519	0.356754343596523	TADA	1
5	mixed_feature	0.949999999999989	0.20758707786708	0.238672804712588	TPDP	1
5	mixed_feature	NA	0.567391177405367	0.61386985925705	TADP	1
5	mixed_feature	0.963999999999999	0.717965245490802	0.827011811480551	TPDA	1
5	mixed_feature	1.05700000000002	0.470588298456816	0.487089701906976	TPDP	1
5	mixed_feature	NA	0.580861981156998	0.560204069564204	TADP	1
5	mixed_feature	NA	0.311911722938185	0.278136856468599	TADP	1
5	mixed_feature	1.03999999999996	0.263083170292244	0.293951435966193	TPDA	1
5	mixed_feature	1.079	0.698761523062078	0.794835916888118	TPDA	1
5	mixed_feature	NA	0.532765211310475	0.595907617436742	TADA	1
5	mixed_feature	1.176	0.337886034438302	0.381231357981443	TPDA	1
5	mixed_feature	NA	0.456438207141379	0.563904278664735	TADA	1
5	mixed_feature	NA	0.682926849732395	0.734149983316303	TADA	1
5	mixed_feature	1.069	0.301550032456176	0.348799849479937	TPDP	1
5	mixed_feature	NA	0.675679162032948	0.647291452184403	TADP	1
5	mixed_feature	1.04	0.774165946989105	1.11096469199806	TPDA	1
5	mixed_feature	1.012	0.321620393879633	0.349390163587266	TPDP	1
5	mixed_feature	NA	0.557644150275161	0.561602180261169	TADP	1
5	mixed_feature	1.02500000000001	0.426853043562616	0.522199190399304	TPDP	1
5	mixed_feature	0.993000000000009	0.379930650909916	0.44538908376845	TPDP	1
5	mixed_feature	1.036	0.393894216649788	0.476325513707086	TPDP	1
5	mixed_feature	1.03700000000001	0.358673638147778	0.425330425856391	TPDP	1
5	mixed_feature	1.06700000000001	0.29071406436789	0.339839653390594	TPDA	1
5	mixed_feature	1.343	0.281731399125952	0.356020526993317	TPDA	1
5	mixed_feature	NA	0.829766389218465	0.954651873256734	TADP	1
5	mixed_feature	1.01599999999999	0.771787231548974	1.03836262777288	TPDP	1
5	mixed_feature	NA	0.396330010896775	0.50275001148012	TADP	1
5	mixed_feature	1.14399999999998	0.408704481624627	0.431668157529809	TPDP	1
5	mixed_feature	NA	0.573541607071011	0.654973526199483	TADP	1
5	mixed_feature	NA	0.387634602603901	0.434382018112463	TADP	1
5	mixed_feature	1.06800000000001	0.189336834898448	0.234044985981578	TPDP	1
5	mixed_feature	1.13200000000001	0.341502199231377	0.387419540248539	TPDP	1
5	mixed_feature	NA	0.317478837932018	0.355065378745356	TADP	1
5	mixed_feature	NA	0.729947282683068	0.761646413014678	TADP	1
5	mixed_feature	NA	0.772963340019348	0.727933390167914	TADP	1
5	mixed_feature	NA	0.654956444763225	0.775465273893664	TADP	1
5	mixed_feature	1.09899999999999	1.0692274762681	1.25140119668909	TPDP	1
5	mixed_feature	NA	2.0292243717117	2.39773726482405	TADP	1
5	mixed_feature	0.962000000000018	2.27349149282383	2.81960694404609	TPDP	1
5	mixed_feature	NA	2.4551492060484	2.89518999057588	TADA	1
5	mixed_feature	NA	1.90929201146	2.24434054216778	TADP	1
5	mixed_feature	1.01999999999998	0.689141747616827	0.811551363525808	TPDP	1
5	mixed_feature	NA	1.1299515978227	1.55582079783115	TADP	1
5	mixed_feature	NA	0.949792289520977	1.21922167943533	TADA	1
5	mixed_feature	0.999000000000024	1.25994988301494	1.47380010869837	TPDP	1
5	mixed_feature	1.12299999999999	3.08705304246075	4.61563980767188	TPDA	1
5	mixed_feature	NA	1.19530248726045	1.48091178367827	TADP	1
5	mixed_feature	NA	0.456944890975702	0.522739412730417	TADP	1
5	mixed_feature	NA	0.514688640943161	0.573259419612233	TADA	1
5	mixed_feature	1.06999999999999	0.401641345459722	0.429483680523287	TPDP	1
5	mixed_feature	1.08800000000002	0.885550559952302	0.922077178028341	TPDA	1
5	mixed_feature	NA	0.684952397226989	0.664337699961076	TADA	1
5	mixed_feature	1.23599999999999	0.265087391276662	0.308635488351541	TPDP	1
5	mixed_feature	NA	0.28929915696131	0.293221039363957	TADP	1
5	mixed_feature	NA	0.303586003388058	0.338461816160015	TADA	1
5	mixed_feature	1.13900000000001	0.320010405231551	0.325989499267744	TPDA	1
5	mixed_feature	1.16199999999998	0.477029026558867	0.475757562691467	TPDP	1
5	mixed_feature	1.12799999999999	0.445699569765537	0.417114542206361	TPDP	1
5	mixed_feature	NA	0.691668303962673	0.714613321393178	TADA	1
5	mixed_feature	NA	0.459347925777673	0.416638007222905	TADP	1
5	mixed_feature	NA	0.562328388316077	0.611571048637761	TADA	1
5	mixed_feature	1.20600000000002	0.148223914724595	0.165589575084286	TPDP	1
5	mixed_feature	NA	0.392147221977838	0.42560727420712	TADP	1
5	mixed_feature	1.08499999999998	0.476448682650202	0.504807553540986	TPDA	1
5	mixed_feature	1.21000000000004	0.43563836088586	0.474752432784531	TPDP	1
5	mixed_feature	NA	0.81211816984784	0.862029394950828	TADP	1
5	mixed_feature	NA	0.821337611455317	0.830572215865763	TADP	1
5	mixed_feature	1.07499999999999	0.392305941654268	0.431850279218072	TPDA	1
5	mixed_feature	NA	0.537394614002763	0.56202549715868	TADA	1
5	mixed_feature	NA	0.213665756412012	0.271447072251355	TADP	1
5	mixed_feature	NA	0.142312335682505	0.174212087292605	TADP	1
5	mixed_feature	NA	0.0640326455841017	0.0667812423639261	TADP	1
5	mixed_feature	NA	0.633419315178201	0.706961477972217	TADP	1
5	mixed_feature	1.1	0.318050465687992	0.406865783699792	TPDP	1
5	mixed_feature	1.364	0.549149856245571	0.614053692543802	TPDP	1
5	mixed_feature	NA	0.744493760931921	0.81492758066619	TADP	1
5	mixed_feature	1.039	0.385947049207548	0.367161852383676	TPDA	1
5	mixed_feature	NA	0.404022455074102	0.354122092591599	TADP	1
5	mixed_feature	NA	0.167369974200884	0.201922090871776	TADP	1
5	mixed_feature	1.051	0.391440611178589	0.414004763906024	TPDA	1
5	mixed_feature	NA	0.361522058957113	0.377888554060681	TADA	1
5	mixed_feature	1.102	0.307299258322047	0.338230283014854	TPDP	1
5	mixed_feature	NA	0.603086833996555	0.468165954619611	TADA	1
5	mixed_feature	1.24300000000001	0.42407476658475	0.637388930652603	TPDP	1
5	mixed_feature	NA	0.431625816897616	0.553192731336311	TADP	1
5	mixed_feature	1.161	0.319896978875595	0.371173274302306	TPDA	1
5	mixed_feature	1.09	0.555191938649137	0.661967709121928	TPDP	1
5	mixed_feature	NA	0.189080282684513	0.218487497278447	TADP	1
5	mixed_feature	NA	0.15829125166908	0.188106628580783	TADP	1
5	mixed_feature	0.975999999999999	0.230076369678932	0.289686676417162	TPDA	1
5	mixed_feature	1.07999999999998	0.330886555971841	0.382222684118997	TPDP	1
5	mixed_feature	NA	0.651832023368638	0.744181217456383	TADP	1
5	mixed_feature	1	0.574409195139579	0.529390869523013	TPDP	1
5	mixed_feature	1.024	0.468837726936046	0.517185642595941	TPDA	1
5	mixed_feature	1.11599999999999	1.20316664913036	1.70692517042711	TPDP	1
5	mixed_feature	0.96599999999998	1.86341752275634	2.16522751363487	TPDP	1
5	mixed_feature	1.06200000000001	1.93344421125243	2.34342833862238	TPDP	1
5	mixed_feature	1.35599999999999	1.69409556068092	1.99342645224783	TPDP	1
5	mixed_feature	NA	1.18405315088275	1.51080545600725	TADA	1
5	mixed_feature	NA	0.593856931813646	0.684114636467583	TADP	1
5	mixed_feature	1.02500000000001	0.552112303397552	1.05314169873004	TPDP	1
5	mixed_feature	1.47400000000002	0.488239739535027	0.555948900758991	TPDA	1
5	mixed_feature	NA	1.59174312285698	1.7480521526378	TADA	1
5	mixed_feature	1.02799999999996	2.50117193252504	4.24106854883767	TPDA	1
5	mixed_feature	1.02599999999995	1.43423472495134	1.66696488186163	TPDA	1
5	mixed_feature	NA	0.699160753539608	0.811926008694148	TADP	1
5	mixed_feature	NA	0.638212834203091	0.665288562865919	TADP	1
5	mixed_feature	NA	0.540348475818071	0.602884596700261	TADA	1
5	mixed_feature	0.98599999999999	0.350888162376334	0.409121633277083	TPDP	1
5	mixed_feature	1.16800000000001	0.409104791525657	0.480823792188755	TPDP	1
5	mixed_feature	NA	0.267785400127329	0.297251320861226	TADP	1
5	mixed_feature	1.11399999999998	0.477122595523602	0.52269217607138	TPDA	1
5	mixed_feature	1.12299999999999	0.269107022526232	0.363861222044032	TPDP	1
5	mixed_feature	NA	0.180553704045003	0.190797003107746	TADA	1
5	mixed_feature	1.24799999999999	0.151521038371999	0.175986237676015	TPDA	1
5	mixed_feature	NA	0.825946225213229	0.813153143938087	TADA	1
5	mixed_feature	NA	0.678051922696511	0.729741870803182	TADA	1
5	mixed_feature	NA	0.186466597580669	0.305554174083836	TADA	1
5	mixed_feature	1.02300000000002	0.28347952314827	0.322103781121139	TPDP	1
5	mixed_feature	NA	0.276717954604402	0.311489268859348	TADP	1
5	mixed_feature	NA	0.639877842092448	0.695750443749636	TADP	1
5	mixed_feature	NA	0.466749383169225	0.516885481190522	TADP	1
5	mixed_feature	1.05900000000003	0.344474397668271	0.453987917064784	TPDP	1
5	mixed_feature	1.02800000000002	0.577523481429876	0.574851318402898	TPDP	1
5	mixed_feature	1.18700000000001	0.373971953741516	0.362872540798039	TPDP	1
5	mixed_feature	NA	0.588489314535312	0.597923726393744	TADP	1
5	mixed_feature	1.04699999999997	0.181702167734152	0.18530300619329	TPDP	1
5	mixed_feature	NA	0.455531849017236	0.533550350807032	TADP	1
5	mixed_conjunction	NA	0.385664251113322	0.489770875267892	TADA	1
5	mixed_conjunction	1.227	0.293273555334364	0.310901353634276	TPDA	1
5	mixed_conjunction	NA	0.515864982851565	0.596414228816682	TADP	1
5	mixed_conjunction	NA	0.309730691888137	0.362083846079594	TADP	1
5	mixed_conjunction	0.952000000000005	0.454354750828761	0.529886142920566	TPDA	1
5	mixed_conjunction	0.969000000000001	0.564679729978593	0.626833724826723	TPDP	1
5	mixed_conjunction	NA	0.717261049549062	0.858699402523089	TADP	1
5	mixed_conjunction	0.984999999999999	0.663871309338853	0.897775205729243	TPDA	1
5	mixed_conjunction	0.893000000000001	0.396767505837231	0.452205631200705	TPDA	1
5	mixed_conjunction	NA	0.480683328775188	0.51036609537016	TADP	1
5	mixed_conjunction	0.869	0.35766362083434	0.41470870638086	TPDA	1
5	mixed_conjunction	NA	0.301952478878435	0.330394498563591	TADP	1
5	mixed_conjunction	NA	0.376914395391226	0.432032671932696	TADP	1
5	mixed_conjunction	NA	0.236475088654337	0.248787763126587	TADA	1
5	mixed_conjunction	1.042	0.322774736901806	0.378774243973832	TPDP	1
5	mixed_conjunction	NA	0.275451223621469	0.336686587220846	TADP	1
5	mixed_conjunction	0.85799999999999	0.538192797722897	0.600008475166617	TPDP	1
5	mixed_conjunction	NA	0.941098393262597	1.1979756952878	TADP	1
5	mixed_conjunction	0.847999999999985	0.375715455785397	0.413310974606832	TPDA	1
5	mixed_conjunction	0.89500000000001	0.736403246558484	0.742935243055797	TPDP	1
5	mixed_conjunction	NA	0.447347882659346	0.526712191493396	TADP	1
5	mixed_conjunction	NA	0.390026083858311	0.426569519757098	TADP	1
5	mixed_conjunction	0.961000000000013	0.229873196857286	0.285064247265996	TPDP	1
5	mixed_conjunction	NA	0.180165144246414	0.210256194251912	TADP	1
5	mixed_conjunction	0.919999999999987	0.265776948921319	0.257941471173798	TPDP	1
5	mixed_conjunction	0.91500000000002	0.827415490085543	0.902951961397917	TPDP	1
5	mixed_conjunction	0.864000000000004	0.428312681564683	0.632203564245316	TPDP	1
5	mixed_conjunction	0.859000000000009	0.945623530450786	1.21277013275286	TPDP	1
5	mixed_conjunction	NA	0.614432228028211	0.713407523834577	TADA	1
5	mixed_conjunction	0.800999999999988	3.76451721675011	4.2259385913445	TPDP	1
5	mixed_conjunction	NA	3.42254856429914	5.26312884425996	TADP	1
5	mixed_conjunction	NA	1.16552550805544	1.47589029506314	TADA	1
5	mixed_conjunction	NA	1.46569840530302	2.06496778830134	TADP	1
5	mixed_conjunction	0.955999999999989	0.608503588115848	0.761996148142295	TPDP	1
5	mixed_conjunction	0.955999999999989	0.679521185131639	0.591199886334372	TPDP	1
5	mixed_conjunction	NA	1.35008728667509	1.53520124565804	TADP	1
5	mixed_conjunction	NA	1.69931810146993	2.08715579637896	TADA	1
5	mixed_conjunction	0.906000000000006	4.48064347747826	6.24279823368231	TPDP	1
5	mixed_conjunction	0.950000000000045	0.991303897441466	1.36515665460967	TPDP	1
5	mixed_conjunction	NA	0.652311268587245	0.798212156447109	TADP	1
5	mixed_conjunction	0.839999999999975	0.624228557733966	0.69875600777572	TPDP	1
5	mixed_conjunction	1.03300000000002	0.622257976170155	0.757950309491557	TPDP	1
5	mixed_conjunction	NA	0.510702046348166	0.608843781163397	TADA	1
5	mixed_conjunction	0.918999999999983	0.317546318586977	0.355883993076408	TPDP	1
5	mixed_conjunction	NA	0.453071034357919	0.530421626682147	TADP	1
5	mixed_conjunction	0.935999999999979	0.267498516746268	0.356664550768393	TPDA	1
5	mixed_conjunction	0.932000000000016	0.304823145037276	0.36817700459295	TPDA	1
5	mixed_conjunction	NA	0.124406377470802	0.135185041934937	TADP	1
5	mixed_conjunction	NA	0.370693955810044	0.487896469041953	TADA	1
5	mixed_conjunction	NA	0.393301808808426	0.541466728405402	TADA	1
5	mixed_conjunction	NA	0.303885399627046	0.35123400321419	TADP	1
5	mixed_conjunction	1.00999999999999	0.654562725927893	0.782924840327458	TPDP	1
5	mixed_conjunction	NA	0.676912059441561	0.759379533337377	TADA	1
5	mixed_conjunction	NA	0.310614034137215	0.356198167843933	TADP	1
5	mixed_conjunction	0.913000000000011	0.290576006268148	0.312958431797704	TPDP	1
5	mixed_conjunction	0.930999999999983	0.379554791448602	0.399943735643568	TPDP	1
5	mixed_conjunction	1.11199999999997	0.438771956405866	0.569121952664797	TPDA	1
5	mixed_conjunction	NA	0.7482900625748	0.804982553387968	TADA	1
5	mixed_conjunction	NA	0.38076160651822	0.392969379073775	TADP	1
5	mixed_conjunction	0.885000000000048	0.285102183442948	0.308243290811991	TPDA	1
5	mixed_conjunction	0.992000000000001	0.187803634718642	0.233487198298479	TPDP	1
5	mixed_conjunction	NA	0.536800703248719	0.592284848407251	TADA	1
5	mixed_conjunction	0.957999999999998	0.353900400708648	0.39993026985114	TPDP	1
5	mixed_conjunction	0.958000000000006	0.159616715416231	0.201314734423919	TPDP	1
5	mixed_conjunction	0.847000000000001	0.3379938382869	0.405187233755242	TPDA	1
5	mixed_conjunction	NA	0.51668800628645	0.599773084748832	TADP	1
5	mixed_conjunction	0.989000000000004	0.557216833020741	0.607943102943921	TPDA	1
5	mixed_conjunction	0.972000000000008	0.452889877023022	0.432621066573836	TPDP	1
5	mixed_conjunction	0.944000000000003	0.467211530820181	0.425126583869807	TPDP	1
5	mixed_conjunction	0.852000000000004	0.293670438889854	0.390670529426518	TPDP	1
5	mixed_conjunction	NA	1.27328641626185	1.45251092786352	TADA	1
5	mixed_conjunction	1.181	0.332214477761895	0.36576267426839	TPDA	1
5	mixed_conjunction	NA	0.596269426570467	0.671623532317404	TADP	1
5	mixed_conjunction	NA	0.238264960386024	0.292489043933023	TADA	1
5	mixed_conjunction	1.003	0.254752565564461	0.290079695286148	TPDA	1
5	mixed_conjunction	0.893000000000001	0.408435198902736	0.45905378157253	TPDA	1
5	mixed_conjunction	NA	0.751016429753231	0.828188932174654	TADP	1
5	mixed_conjunction	NA	0.420855807431617	0.494938146916797	TADA	1
5	mixed_conjunction	NA	0.324520486736512	0.33433629089235	TADP	1
5	mixed_conjunction	NA	0.377079360544489	0.410258303033573	TADP	1
5	mixed_conjunction	0.906000000000006	0.712476048969342	0.850982478753745	TPDP	1
5	mixed_conjunction	0.956999999999994	0.407897632558342	0.434412957109353	TPDA	1
5	mixed_conjunction	0.914999999999992	0.331600053790522	0.354479177055814	TPDP	1
5	mixed_conjunction	0.893000000000001	0.512414393104523	0.611888006819572	TPDA	1
5	mixed_conjunction	NA	0.272293422082454	0.322231645714264	TADP	1
5	mixed_conjunction	NA	0.270541678449269	0.38682046853186	TADP	1
5	mixed_conjunction	NA	0.213399510499745	0.321270590885537	TADP	1
5	mixed_conjunction	0.925000000000011	0.536669746755526	0.621767504561175	TPDP	1
5	mixed_conjunction	0.863999999999976	1.37898477953357	1.96604154188714	TPDP	1
5	mixed_conjunction	NA	3.07902918536806	4.75402533440869	TADP	1
5	mixed_conjunction	0.907999999999987	1.50394973976688	1.74809898775578	TPDA	1
5	mixed_conjunction	NA	1.48428922523871	1.76742764766746	TADP	1
5	mixed_conjunction	NA	1.04887765386565	1.13114455285139	TADP	1
5	mixed_conjunction	NA	1.06930437187528	1.89490828271161	TADP	1
5	mixed_conjunction	NA	1.48308043934674	1.65501330606773	TADA	1
5	mixed_conjunction	NA	1.00391991005331	1.07727842104553	TADP	1
5	mixed_conjunction	0.759999999999991	3.20656624355721	4.82777172533528	TPDA	1
5	mixed_conjunction	NA	1.1648007439712	1.64646139790017	TADP	1
5	mixed_conjunction	0.963000000000022	0.708254471222495	0.810784325457208	TPDP	1
5	mixed_conjunction	0.981000000000051	0.53123982173539	0.612787766169631	TPDP	1
5	mixed_conjunction	NA	0.162907181736541	0.194418345500394	TADA	1
5	mixed_conjunction	NA	0.315280964415016	0.402582910715296	TADP	1
5	mixed_conjunction	0.899000000000001	0.421494213012331	0.490627593379611	TPDP	1
5	mixed_conjunction	NA	0.474270511444168	0.535082032991157	TADA	1
5	mixed_conjunction	0.853999999999985	0.294703073067879	0.331003371336047	TPDP	1
5	mixed_conjunction	NA	0.39918356501758	0.463066934831478	TADP	1
5	mixed_conjunction	NA	0.367930338966046	0.425346116607314	TADA	1
5	mixed_conjunction	NA	0.47310715069626	0.539560294265698	TADP	1
5	mixed_conjunction	NA	0.549716475098762	0.623043418629476	TADP	1
5	mixed_conjunction	NA	0.293409978389874	0.304930376749264	TADP	1
5	mixed_conjunction	0.944000000000017	0.112957872081695	0.160327951821665	TPDP	1
5	mixed_conjunction	NA	0.192332002021671	0.237442883928156	TADA	1
5	mixed_conjunction	NA	0.258076303171093	0.312218004990174	TADA	1
5	mixed_conjunction	NA	0.293351347893866	0.323352782863001	TADP	1
5	mixed_conjunction	0.906999999999982	0.212366797506827	0.245403191843205	TPDP	1
5	mixed_conjunction	0.896999999999991	0.527601352789524	0.478656530636089	TPDP	1
5	mixed_conjunction	0.944999999999993	0.279173703523037	0.34020475222014	TPDP	1
5	mixed_conjunction	0.942000000000007	0.588397107276505	0.571597662665361	TPDP	1
5	mixed_conjunction	0.911999999999978	0.167131284725176	0.244449360275954	TPDA	1
5	mixed_conjunction	1.01299999999998	0.315777742669636	0.338100176069337	TPDP	1
5	mixed_conjunction	NA	0.517889826005686	0.612948199964945	TADA	1
5	mixed_conjunction	NA	0.231163098825176	0.267912851825076	TADA	1
5	mixed_conjunction	0.937000000000001	0.59056763213014	0.651705821316211	TPDP	1
5	mixed_conjunction	NA	0.356600675262033	0.399936445311512	TADP	1
5	mixed_conjunction	NA	0.297174097558262	0.330199844528549	TADP	1
5	mixed_conjunction	NA	0.20207494642127	0.240963795514496	TADP	1
5	mixed_conjunction	NA	0.373603515507788	0.404752766508979	TADA	1
5	mixed_conjunction	0.990000000000002	0.313836471048502	0.27860077055005	TPDP	1
5	mixed_conjunction	NA	0.687912698094509	0.915897486495166	TADP	1
5	mixed_conjunction	0.949999999999989	0.674792850447435	0.671189201330185	TPDA	1
5	mixed_conjunction	NA	0.571415687052668	0.597613802379289	TADA	1
5	mixed_conjunction	0.911000000000001	0.605479167424649	0.759633671966387	TPDP	1
5	mixed_conjunction	NA	0.629363670310241	0.680040817182199	TADA	1
5	mixed_conjunction	0.914999999999992	0.28141910211846	0.310011306218598	TPDA	1
5	mixed_conjunction	0.912000000000006	0.383593799474142	0.408472767346727	TPDP	1
5	mixed_conjunction	0.87299999999999	0.36866998817029	0.419756440353177	TPDP	1
5	mixed_conjunction	0.914000000000001	0.313974582203004	0.383129863770079	TPDA	1
5	mixed_conjunction	NA	0.361372883687877	0.428478790981044	TADA	1
5	mixed_conjunction	NA	0.491037389302214	0.702101814050783	TADP	1
[truncated: 8,081 more rows]
